# Supplementary material for: Quantifying Transcriptome Turnover on Phylogenies by Modeling Gene Expression as a Binary Trait
Source: Mol Biol Evol. 2025 May 27;42(5):msaf106. doi: 10.1093/molbev/msaf106 (PMC12108096; doi:10.1093/molbev/msaf106)
Supplement: msaf106_Supplementary_Data [file msaf106_supplementary_data.zip]

Archive with 5 entries (5 files):
- Data_file_S3_dmel_transition_probs.xlsx
- Supp_text_S1.pdf
- Table_S1_read_metadata.xlsx
- Data_file_S1_postpred_mixture_distro_all.pdf
- Data_file_S2_gene_mean_rates.xlsx
