# Supplementary material for: Quantifying Transcriptome Turnover on Phylogenies by Modeling Gene Expression as a Binary Trait
Source: Mol Biol Evol. 2025 May 27;42(5):msaf106. doi: 10.1093/molbev/msaf106 (PMC12108096; doi:10.1093/molbev/msaf106)
Supplement: msaf106_Supplementary_Data [file msaf106_supplementary_data.zip › Data_file_S3_dmel_transition_probs.xlsx]

## Sheet: Data_file_S3_dmel_transition_pr
gene_id	ag_P_dmel_on_root_off	ag_P_dmel_off_root_on	testes_P_dmel_on_root_off	testes_P_dmel_off_root_on
FBgn0004956	0	0	0	0
FBgn0003567	0	0	0	0
FBgn0001083	0	0.66	0.02	0
FBgn0001087	0	0	0	0
FBgn0003965	0	0.04	0.06	0.5
FBgn0004034	0	0	0	0.02
FBgn0001128	0	0	0	0
FBgn0020506	0	0	0	0
FBgn0013563	0	0	0	0
FBgn0024315	0	0	0	0
FBgn0024319	0	0	0	0
FBgn0003210	0	0.01	0	0
FBgn0001180	0.02	0	0	0
FBgn0003114	0	0	0.04	0.46
FBgn0005655	0	0.33	0	0
FBgn0010411	0	0	0	0
FBgn0035047	0	0	0	0
FBgn0023549	0	0.03	0	0
FBgn0016061	0	0	0	0
FBgn0000635	0	0	0	0
FBgn0010269	0	0	0	0
FBgn0030482	0	0.02	0	0
FBgn0029814	0	0	0	0
FBgn0267911	0	0	0	0
FBgn0026144	0	0.23	0	0
FBgn0002962	0	0	0	0
FBgn0259704	0	0	0	0
FBgn0038683	0	0	0	0
FBgn0034110	0	0	0	0
FBgn0029943	0	0	0	0
FBgn0000056	0	0	0	0
FBgn0015360	0	0.02	0	0
FBgn0039258	0	0	0	0
FBgn0004009	0	0.03	0	0.11
FBgn0035050	0	0	0.04	0
FBgn0265959	0	0	0	0
FBgn0036967	0	0	0	0
FBgn0003124	0	0.03	0	0
FBgn0036881	0	0	0	0
FBgn0260461	0	0.02	0	0
FBgn0035149	0	0	0	0
FBgn0035148	0	0	0	0
FBgn0016715	0	0	0	0
FBgn0267487	0	0	0	0
FBgn0035213	0	0	0	0.02
FBgn0035211	0	0	0	0
FBgn0035210	0	0	0	0
FBgn0035208	0	0	0.07	0.03
FBgn0035206	0	0	0	0
FBgn0035204	0	0	0	0
FBgn0035193	0	0	0	0.76
FBgn0035187	0	0	0	0
FBgn0025525	0	0	0	0.02
FBgn0004870	0	0	0.09	0
FBgn0024277	0	0	0	0
FBgn0035173	0	0	0	0
FBgn0035170	0	0	0	0
FBgn0030704	0	0	0	0
FBgn0263832	0	0	0	0
FBgn0035490	0.04	0.03	0.01	0.19
FBgn0042179	0.05	0.1	0	0
FBgn0000449	0	0	0	0.12
FBgn0035495	0	0	0	0
FBgn0036689	0	0	0	0
FBgn0036691	0	0	0	0
FBgn0036697	0	0	0	0
FBgn0263352	0	0	0	0
FBgn0052354	0.01	0	0.07	0.02
FBgn0265102	0.02	0.01	0	0
FBgn0001248	0	0	0	0
FBgn0035880	0	0	0.06	0
FBgn0283724	0	0	0	0
FBgn0035413	0	0	0.09	0
FBgn0035416	0	0	0	0
FBgn0035423	0	0	0	0
FBgn0035424	0	0	0	0
FBgn0035427	0	0	0	0
FBgn0085294	0	0	0	0
FBgn0035428	0	0	0	0
FBgn0035429	0	0	0.02	0
FBgn0035430	0	0	1	0
FBgn0035956	0	0	0	0
FBgn0016070	0	0.01	0	0
FBgn0035952	0	0.01	0	0
FBgn0263199	0	0	0	0
FBgn0035948	0	0.02	0.03	0
FBgn0086706	0	0	0	0
FBgn0035943	0	0	0	0
FBgn0035942	0	0.03	0	0
FBgn0264305	0	0	0	0
FBgn0266757	0	0	0	0
FBgn0035934	0	0	0.01	0
FBgn0035931	0	0	0	0
FBgn0000121	0	0	0	0
FBgn0035921	0	0	0	0
FBgn0035918	0	0	0	0.02
FBgn0035916	0	0	0	0
FBgn0017429	0	0	0	0
FBgn0017430	0	0	0	0
FBgn0035911	0	0	0	0
FBgn0035907	0	0	0	0
FBgn0035902	0	0	0	0
FBgn0035900	0	0	0	0
FBgn0262719	0	0	0	0
FBgn0035896	0	0	0	0
FBgn0036707	0	0	0	0
FBgn0015550	0	0	0	0
FBgn0040793	0	0	0	0
FBgn0052176	0	0	0	0
FBgn0036725	0	0	0	0
FBgn0037063	0	0	0	0
FBgn0024150	0	0	0.02	0.31
FBgn0003415	0	0.01	0	0
FBgn0035432	0	0	0	0
FBgn0035410	0.04	0.01	0.12	0.25
FBgn0035409	0	0	0.06	0.11
FBgn0035407	0	0.01	0	0
FBgn0266582	0	0	0	0
FBgn0035402	0	0	0	0
FBgn0035400	0	0	0	0
FBgn0035398	0	0	0	0
FBgn0035390	0	0	0	0
FBgn0052488	0.04	0.04	0	0
FBgn0054025	0	0	0.06	0.01
FBgn0052846	0.01	0.01	0	0
FBgn0035379	0	0	0	0.02
FBgn0263392	0	0.02	0.01	0
FBgn0054015	0	0	0	0
FBgn0035372	0	0	0	0
FBgn0035371	0	0	0	0
FBgn0052296	0	0	0	0
FBgn0264606	0	0	0	0
FBgn0027082	0	0.02	0	0
FBgn0035358	0.01	0	0.04	0.06
FBgn0011828	0	0	0	0
FBgn0028504	0.39	0.04	0.1	0
FBgn0035475	0	0	0	0
FBgn0004910	0.02	0.02	0.01	0
FBgn0035470	0	0	0	0
FBgn0052264	0	0	0	0
FBgn0052267	0	0	0	0
FBgn0035449	0	0	0	0
FBgn0026259	0	0	0	0
FBgn0014388	0.01	0.01	0	0
FBgn0027616	0	0	0	0
FBgn0052436	0	0.01	0	0
FBgn0261258	0	0	0	0
FBgn0035873	0	0	0	0
FBgn0250833	0	0	0	0
FBgn0035875	0	0	0.09	0.01
FBgn0036602	0	0	0	0.02
FBgn0036593	0	0	0	0.01
FBgn0085277	0	0	0.09	0
FBgn0040799	0	0	0	0
FBgn0085276	0	0	0.01	0
FBgn0036583	0	0	0	0
FBgn0036580	0	0	0	0
FBgn0263605	0	0	0	0.01
FBgn0036576	0	0	0	0
FBgn0036575	0	0	0	0
FBgn0035816	0	0	0	0
FBgn0035817	0	0.02	0.69	0
FBgn0035798	0	0.02	0	0
FBgn0001208	0	0.02	0	0
FBgn0052365	0	0	0	0.01
FBgn0035823	0	0.01	0	0
FBgn0036974	0	0	0	0
FBgn0001259	0	0.25	0	0
FBgn0036980	0	0	0	0
FBgn0030177	0	0	0	0
FBgn0036993	0	0	0	0
FBgn0039937	0	0	0.95	0
FBgn0036996	0	0.01	0	0
FBgn0036999	0	0	0	0
FBgn0037020	0	0	0	0
FBgn0263601	0	0	0	0
FBgn0000212	0	0	0	0
FBgn0036534	0	0	0	0
FBgn0261722	0	0	0	0
FBgn0036520	0	0	1	0
FBgn0030720	0	0	0	0
FBgn0000575	0	0	0	0
FBgn0250876	0	0	0	0
FBgn0041096	0	0.01	0	0.01
FBgn0036239	0	0	0	0
FBgn0036397	0	0.01	0	0
FBgn0036391	0	0	0	0
FBgn0025874	0	0.01	0	0
FBgn0036386	0	0.03	0	0
FBgn0026376	0	0	0.01	0.01
FBgn0264006	0	0	0	0.31
FBgn0036359	0	0	0	0.11
FBgn0002573	0	0	1	0
FBgn0036353	0	0	0	0
FBgn0036351	0	0	0.02	0
FBgn0052119	0	0	0	0
FBgn0036346	0.02	0.41	0	0
FBgn0036343	0	0	0	0
FBgn0035236	0	0	0	0
FBgn0035237	0	0.02	0	0
FBgn0035244	0	0	0	0
FBgn0036286	0	0	0	0
FBgn0036291	0	0.01	0	0
FBgn0264848	0	0	0	0
FBgn0041775	0	0	0	0
FBgn0262524	0.06	0.09	0	0
FBgn0002638	0	0.01	0	0
FBgn0035649	0.02	0.06	0	0
FBgn0035647	0.03	0.03	0	0
FBgn0052412	0	0	0	0
FBgn0035644	0	0.01	0	0
FBgn0003984	0	0	0	0.02
FBgn0035640	0	0	0	0
FBgn0283472	0	0	0	0
FBgn0035638	0.01	0	0	0
FBgn0086694	0	0	0	0
FBgn0035636	0	0	0	0.01
FBgn0040298	0.01	0.02	0	0
FBgn0052418	0	0	0	0
FBgn0035632	0	0	0	0
FBgn0035630	0	0	0	0
FBgn0263106	0	0	0	0
FBgn0035627	0	0	0.25	0.02
FBgn0035624	0	0	0	0
FBgn0035621	0	0	0	0
FBgn0015766	0	0	0	0
FBgn0029118	0	0	0	0
FBgn0010894	0	0	0	0
FBgn0035612	0	0	0	0.21
FBgn0035611	0	0	0	0
FBgn0035610	0	0	0	0
FBgn0085371	0	0	0	0
FBgn0035604	0	0	0	0.11
FBgn0035603	0	0	0	0
FBgn0035601	0	0	0	0
FBgn0004380	0	0.02	0	0
FBgn0016031	0	0	0	0
FBgn0052423	0	0	0	0
FBgn0263831	0	0	0	0.01
FBgn0035586	0	0	0	0
FBgn0035588	0	0	0	0
FBgn0035590	0	0	0	0
FBgn0035592	0	0	0	0
FBgn0040843	0	0.01	0.79	0
FBgn0035845	0	0	0	0
FBgn0259916	0	0	0	0
FBgn0035844	0	0	0.16	0.06
FBgn0029113	0	0	0	0
FBgn0042112	0	0	0	0
FBgn0035839	0	0	0	0
FBgn0262716	0	0	0	0
FBgn0035833	0	0	0	0
FBgn0263241	0	0.01	0	0
FBgn0036685	0	0	0	0
FBgn0036684	0	0	0	0
FBgn0036680	0	0	0.05	0.05
FBgn0036679	0	0	1	0
FBgn0036678	0	0	1	0
FBgn0036677	0	0	0.01	0
FBgn0003250	0	0	0.01	0
FBgn0036667	0	0	0	0
FBgn0036665	0	0	0.07	0
FBgn0036663	0	0	0	0
FBgn0025582	0	0	0	0
FBgn0036660	0	0	0	0
FBgn0004556	0	0	0	0
FBgn0043578	0.01	0.18	0	0.01
FBgn0036656	0	0	0	0
FBgn0063485	0	0	0	0
FBgn0040512	0	0	0	0
FBgn0010223	0.18	0.24	0	0.03
FBgn0260960	0	0	0	0
FBgn0017572	0	0	0	0
FBgn0004465	0	0	0	0
FBgn0036648	0	0	0	0
FBgn0027500	0	0	0	0
FBgn0003741	0	0	0	0
FBgn0036643	0	0	0	0
FBgn0036641	0	0	0	0
FBgn0036640	0.42	0.05	0	0
FBgn0036638	0	0	0.1	0
FBgn0263131	0	0.57	0	0
FBgn0260388	0	0	0	0
FBgn0004569	0	0.67	0.02	0
FBgn0261799	0	0	0	0
FBgn0259933	0	0	0	0
FBgn0035436	0	0	0	0
FBgn0035438	0	0	0	0
FBgn0035439	0	0	0	0
FBgn0036728	0	0	0	0
FBgn0052185	0	0.92	0	0.62
FBgn0036732	0	0.04	0	0
FBgn0036734	0	0	0	0
FBgn0259174	0	0	0	0
FBgn0036738	0	0	0	0
FBgn0036742	0	0	0	0
FBgn0085280	0	0	0	0
FBgn0052183	0	0	0.1	0.01
FBgn0052182	0	0	0	0.78
FBgn0052181	0.01	0.15	0	0
FBgn0036126	0	0	0	0
FBgn0003206	0	0	0	0
FBgn0004552	0	0	0	0
FBgn0035110	0	0	0	0
FBgn0027587	0	0	0	0
FBgn0025592	0	0	0	0
FBgn0028648	0	0	0	0
FBgn0016036	0	0	0.54	0
FBgn0035760	0	0	0	0.02
FBgn0035762	0	0	0	0
FBgn0002909	0	0.01	0	0
FBgn0027567	0	0	0	0
FBgn0085411	0	0	0.04	0.13
FBgn0085385	0	0	0	0
FBgn0026404	0	0.03	0	0
FBgn0259932	0	0	0	0
FBgn0040823	0	0	0	0
FBgn0036070	0.02	0.12	0	0
FBgn0036080	0	0	0	0
FBgn0052061	0	0.02	0	0
FBgn0052062	0	0	0.02	0
FBgn0001179	0	0	0	0
FBgn0036096	0	0	0	0
FBgn0052068	0	0	0	0
FBgn0010762	0	0	0	0
FBgn0036099	0	0	0	0
FBgn0026160	0	0	0	0
FBgn0036105	0	0	0	0
FBgn0036107	0	0	0	0
FBgn0036110	0.02	0.01	0.06	0
FBgn0036112	0	0	0	0
FBgn0052079	0	0	0	0
FBgn0036116	0	0.01	0	0
FBgn0036118	0	0	0	0
FBgn0025355	0	0	0	0.01
FBgn0026263	0	0	0	0
FBgn0035829	0	0	0	0
FBgn0027554	0	0	0	0
FBgn0024187	0	0	0	0
FBgn0035825	0	0	0	0
FBgn0036463	0	0.02	0.02	0.04
FBgn0036462	0	0	0	0
FBgn0035771	0	0	0	0
FBgn0082598	0	0	0	0
FBgn0035777	0	0	0	0.01
FBgn0052379	0	0	0	0
FBgn0035779	0	0.01	0	0.02
FBgn0259935	0.02	0.01	0	0
FBgn0035785	0	0	0	0
FBgn0035788	0	0	0	0
FBgn0035790	0	0	0.11	0.08
FBgn0035793	0	0	0	0
FBgn0268063	0.03	0.46	0	0
FBgn0028582	0	0	0	0
FBgn0035799	0	0.44	0	0
FBgn0035802	0.03	0.01	0	0
FBgn0035806	0	0.03	0	0.01
FBgn0035811	0	0	0	0
FBgn0052406	0	0.01	0.07	0
FBgn0028980	0	0	0	0
FBgn0035669	0	0	0	0
FBgn0259164	0	0	0	0
FBgn0035977	0.02	0.71	0.03	0
FBgn0052040	0	0.03	0.06	0.02
FBgn0052039	0	0	0	0
FBgn0085484	0	0.01	0	0
FBgn0085485	0	0.29	0	0.08
FBgn0035980	0	0	0	0
FBgn0035981	0	0	0	0
FBgn0001228	0	0	0	0
FBgn0001223	0	0	0	0
FBgn0001224	0	0	0	0
FBgn0001226	0	0	0	0
FBgn0035985	0.03	0.04	0	1
FBgn0035987	0	0	0	0
FBgn0023129	0	0	0	0
FBgn0037098	0	0	0	0
FBgn0264561	0	0	0	0
FBgn0045073	0	0	0	0
FBgn0260653	0.02	0.01	0	0
FBgn0260655	0	0	0	0
FBgn0036889	0	0	0	0
FBgn0036492	0	0.02	0	0
FBgn0036489	0	0	0	0
FBgn0036486	0	0.05	0	0
FBgn0047178	0	0	0	0
FBgn0014002	0	0	0	0
FBgn0036483	0	0	0	0
FBgn0036481	0.01	0	0.14	0.02
FBgn0036476	0.04	0.02	0	0
FBgn0086690	0	0	0	0
FBgn0036471	0	0	0.63	0
FBgn0261090	0	0	0.7	0
FBgn0052206	0	0	0	0.01
FBgn0016797	0	0	0	0
FBgn0036851	0.04	0.01	0	0
FBgn0002945	0.03	0.06	0.07	0.04
FBgn0036837	0	0	0	0
FBgn0036833	0	0	0.02	0
FBgn0036816	0	0	0	0
FBgn0036814	0	0.02	0	0
FBgn0036812	0.01	0	0	0
FBgn0036805	0	0	0	0
FBgn0036804	0	0	0	0
FBgn0040322	0.01	0.17	0.03	0.74
FBgn0042134	0	0	0	0
FBgn0013717	0	0	0	0
FBgn0036793	0	0	0.06	0
FBgn0036789	0	0	0	0.1
FBgn0036786	0	0	0	0
FBgn0011706	0.01	0.44	0.86	0
FBgn0015946	0	0	1	0
FBgn0036785	0.02	0.04	0	0
FBgn0003997	0	0.01	0.25	0
FBgn0036781	0	0	0	0.2
FBgn0036775	0	0	0	0
FBgn0005633	0	0	0	0
FBgn0052220	0	0	0.39	0.03
FBgn0036924	0.02	0.03	0	0
FBgn0262518	0	0	0	0
FBgn0003744	0	0	0	0
FBgn0036911	0	0	0	0
FBgn0023094	0	0	0	0
FBgn0040786	0	0	0	0
FBgn0036908	0	0	0	0
FBgn0022959	0	0	0	0
FBgn0035960	0.01	0	0	0
FBgn0023479	0	0.03	0	0.01
FBgn0043806	0	0	0	0
FBgn0040827	0	0	0	0
FBgn0035964	0	0	0	0
FBgn0263456	0	0.02	0	0.53
FBgn0036317	0	0	0	0
FBgn0036316	0	0	0	0
FBgn0036314	0	0	0	0
FBgn0260945	0	0	0	0
FBgn0036310	0	0.03	0	0
FBgn0036309	0	0	0	0
FBgn0036306	0	0	0	0
FBgn0010235	0	0	0	0
FBgn0015793	0	0	0	0
FBgn0035867	0	0	0	0
FBgn0087039	0	0	0	0
FBgn0001104	0	0	0	0
FBgn0035727	0	0	0	0
FBgn0035724	0.02	0.01	0	0
FBgn0035722	0	0	0	0
FBgn0035720	0	0	0	0
FBgn0041194	0	0.23	0	0.01
FBgn0052392	0.02	0.41	0	0
FBgn0035715	0	0	0	0
FBgn0035713	0	0	0	0
FBgn0005626	0.01	0.61	0	0
FBgn0035710	0	0	0	0.01
FBgn0024177	0	0	0	0
FBgn0002926	0	0	0	0
FBgn0263973	0	0.01	0.07	0.01
FBgn0035704	0	0	0	0
FBgn0035702	0.55	0.02	0.02	0.37
FBgn0035699	0	0	0	0.01
FBgn0001258	0	0	0	0
FBgn0035697	0	0	0	0
FBgn0035696	0	0	0	0
FBgn0035692	0	0	0	0
FBgn0022935	0	0	0	0
FBgn0022699	0	0	0	0
FBgn0035690	0	0	0	0.01
FBgn0035688	0	0	0	0
FBgn0085300	0	0	0	0
FBgn0035685	0	0	0	0.74
FBgn0020765	0.01	0.02	0	0.01
FBgn0052404	0	0	0	0
FBgn0052405	0	0	0	0
FBgn0042119	0.03	0.01	0	0.03
FBgn0002440	0	0	0	0
FBgn0035678	0.6	0.01	0.2	0
FBgn0035674	0	0	0	0.01
FBgn0035957	0	0	0	0
FBgn0037135	0	0	0	0
FBgn0037142	0	0	0.01	0
FBgn0037149	0.04	0.01	0	0
FBgn0015075	0	0	0	0
FBgn0036366	0	0.01	0	0
FBgn0036360	0	0	0	0
FBgn0053263	0	0	0	0
FBgn0052121	0	0	0.98	0
FBgn0036356	0	0	0	0.01
FBgn0052396	0	0	0	0
FBgn0036380	0	0	1	0
FBgn0085249	0	0	0	0
FBgn0264001	0.03	0.02	0	0
FBgn0036377	0	0	0	0
FBgn0086785	0	0	0	0
FBgn0036372	0	0	0	0
FBgn0036369	0	0.02	0	0
FBgn0036367	0	0	0	0
FBgn0004179	0	0	0	0
FBgn0025702	0.3	0.11	0.01	0
FBgn0027086	0	0	0	0
FBgn0037172	0.28	0.03	0	0
FBgn0037174	0	0	0.16	0.01
FBgn0037176	0	0	0.72	0
FBgn0037191	0.02	0.38	0	0
FBgn0053169	0	0	0	0
FBgn0053170	0	0	0	0
FBgn0037200	0	0	0	0
FBgn0037202	0	0	0	0
FBgn0037203	0	0	0	0
FBgn0037204	0	0	0	0
FBgn0029690	0	0	0	0.02
FBgn0033015	0	0	0	0
FBgn0040849	0	0	0.94	0
FBgn0033033	0.04	0.07	0	0
FBgn0050438	0	0	0	0.02
FBgn0033047	0	0	0	0.18
FBgn0085229	0	0	0	0
FBgn0033041	0	0	0	0
FBgn0085414	0	0.02	0	0
FBgn0263109	0	0	0	0
FBgn0264959	0	0	0	0
FBgn0033050	0	0	0	0
FBgn0033055	0	0	0	0
FBgn0038106	0	0	0	0
FBgn0034489	0	0	0.2	0
FBgn0033060	0	0.01	0	0
FBgn0033069	0	0.02	0	0
FBgn0050431	0	0.02	0.06	0
FBgn0033074	0	0.04	0	0
FBgn0263144	0	0	0	0
FBgn0086655	0.01	0.02	0	0.01
FBgn0042085	0	0	0	0
FBgn0029131	0	0	0	0
FBgn0050443	0	0	0	0
FBgn0013732	0	0	0	0
FBgn0000054	0	0	0	0
FBgn0033085	0	0.01	0	0
FBgn0033086	0	0	0	0
FBgn0033088	0	0	0	0
FBgn0033090	0	0.03	0	0
FBgn0033092	0	0	0	0
FBgn0033093	0	0	0.01	0
FBgn0014009	0	0	0	0
FBgn0028579	0	0	0	0
FBgn0042083	0	0.01	0	0
FBgn0265003	0	0	0	0
FBgn0266186	0	0	0	0
FBgn0033450	0.01	0.04	0	0.02
FBgn0050015	0	0	0	0
FBgn0027525	0	0	0	0
FBgn0033558	0	0	0.28	0
FBgn0033556	0	0	0	0
FBgn0033554	0	0	0	0
FBgn0086898	0.01	0	0	0.02
FBgn0033550	0	0	0	0
FBgn0033548	0	0	0	0
FBgn0027499	0	0	0	0
FBgn0053144	0	0	0	0
FBgn0024956	0	0	0	0
FBgn0033543	0	0	0	0
FBgn0005586	0	0	0	0
FBgn0033539	0	0	0	0
FBgn0033528	0	0	0	0
FBgn0261862	0	0	0	0
FBgn0033526	0.03	0	0	0
FBgn0034379	0.02	0.01	0	0
FBgn0053998	0	0	0.01	0
FBgn0053147	0	0	0.94	0
FBgn0034387	0	0	0	0
FBgn0034389	0.05	0.39	0.34	0
FBgn0034391	0	0	0	0
FBgn0010551	0	0	0	0
FBgn0034399	0	0	0	0
FBgn0034402	0	0.01	0	0
FBgn0267351	0	0.01	0	0
FBgn0034411	0	0	0	0
FBgn0265356	0	0	0	0.01
FBgn0034416	0	0	0	0
FBgn0261014	0	0	0	0
FBgn0015477	0	0	0	0
FBgn0050471	0	0	0	0.01
FBgn0050467	0	0.02	0	0
FBgn0034029	0	0	0	0
FBgn0034031	0	0	0	0
FBgn0033890	0.01	0	0	0
FBgn0033889	0	0	0	0
FBgn0033888	0	0.04	0	0
FBgn0033887	0.02	0.44	0.92	0
FBgn0033886	0	0	0	0
FBgn0262739	0	0	0	0
FBgn0013733	0	0	0	0
FBgn0033883	0	0	0	0
FBgn0086356	0	0.03	0	0
FBgn0033879	0	0	0	0
FBgn0033876	0	0	0	0.1
FBgn0033873	0	0	0	0
FBgn0000662	0	0	0	0
FBgn0033865	0	0	0	0
FBgn0033862	0.01	0.16	0	0
FBgn0033861	0.02	0.52	0	0
FBgn0027581	0	0	0	0
FBgn0261990	0.21	0.08	0.1	0.04
FBgn0261989	0	0.01	0.01	0.66
FBgn0260964	0	0.97	0.44	0
FBgn0004638	0	0	0	0
FBgn0033844	0	0	0	0
FBgn0033842	0	0	0	0
FBgn0000119	0	0	0	0
FBgn0259221	0	0	0	0
FBgn0000319	0	0	0	0
FBgn0033830	0	0	0	0
FBgn0033826	0	0.64	0	0.01
FBgn0052843	0	0	0	0
FBgn0033819	0.03	0.48	0	0
FBgn0033818	0.01	0	0	0
FBgn0033816	0	0	0	0
FBgn0033814	0	0	0	0
FBgn0033178	0.04	0	0	0
FBgn0261397	0	0	0	0
FBgn0033187	0	0	0	0
FBgn0033274	0.01	0.06	0	0
FBgn0033272	0	0	0	0
FBgn0010504	0	0	0	0
FBgn0263593	0	0	0	0
FBgn0033268	0	0	0	0
FBgn0260398	0	0	0	0
FBgn0050372	0	0	0	0
FBgn0033260	0	0	0	0
FBgn0025469	0	0	0	0
FBgn0021814	0	0	0	0
FBgn0033252	0	0	0.05	0.09
FBgn0033249	0	0	0	0
FBgn0027788	0	0	0.05	0
FBgn0033248	0	0.02	0	0
FBgn0033246	0	0	0	0
FBgn0033244	0	0	0	0
FBgn0033243	0	0	0	0
FBgn0026361	0.01	0.04	0	0
FBgn0033241	0	0	0	0
FBgn0033236	0	0	0	0
FBgn0050380	0	0.67	0	0.03
FBgn0033235	0	0	0	0
FBgn0026393	0.53	0.02	0.11	0
FBgn0033232	0	0	0	0
FBgn0029093	0	0	0	0
FBgn0033225	0	0	0	0
FBgn0035032	0	0	0	0
FBgn0069913	0	0.01	0	0
FBgn0053527	0.02	0	0	0
FBgn0035026	0	0.02	0	0
FBgn0016687	0	0	0	0
FBgn0035016	0	0	0	0
FBgn0019886	0	0	0	0
FBgn0017556	0.03	0.03	0	0
FBgn0035006	0	0	1	0
FBgn0035004	0	0.02	0	0
FBgn0259210	0	1	0.03	0
FBgn0259729	0	0.56	0	0
FBgn0035003	0.02	0.14	0	0
FBgn0010414	0.89	0	0	0
FBgn0034138	0	0	0	0
FBgn0034133	0.02	0.04	0	0
FBgn0034131	0	0.04	0	0
FBgn0034127	0.02	0.02	0	0
FBgn0029153	0	0	0	0
FBgn0034120	0	0	0	0
FBgn0262560	0	0	0	0.01
FBgn0034117	0	0.04	0	0
FBgn0262511	0	0	0	0
FBgn0034113	0	0	0	0
FBgn0034109	0	0	0	0
FBgn0034105	0.03	0.04	0	0
FBgn0001308	0	0	0	0
FBgn0025519	0	0	0	0
FBgn0261612	0.01	0.17	0.35	0.01
FBgn0034065	0	0	0	0
FBgn0034069	0	0	0	0
FBgn0034070	0	0	0	0
FBgn0034071	0	0	0	0
FBgn0083983	0	0	0	0
FBgn0014020	0	0	0	0
FBgn0034075	0	0	0	0
FBgn0010052	0.01	0	0.58	0
FBgn0050095	0.03	0	0	0
FBgn0086676	0	0	0	0
FBgn0033458	0	0	0	0
FBgn0000606	0	0	0	0
FBgn0033468	0	0	0	0
FBgn0033467	0	0	0	0
FBgn0011656	0	0	0	0.01
FBgn0033464	0.02	0	0.03	0
FBgn0038397	0	0	0.57	0.05
FBgn0034817	0	0	0	0
FBgn0003062	0	0	0	0
FBgn0034814	0	0	0	0
FBgn0010622	0	0	0	0
FBgn0261705	0	0	0	0.01
FBgn0024222	0	0	0	0
FBgn0034800	0	0.01	0	0
FBgn0010660	0	0	0	0
FBgn0267823	0	0	0	0
FBgn0034792	0	0	0	0
FBgn0038395	0	0	0	0
FBgn0001263	0	0	0	0
FBgn0034786	0	0	0	0
FBgn0259145	0	0	0	0
FBgn0028371	0	0	0	0
FBgn0034769	0	0	0.05	0
FBgn0005631	0	0.01	0	0
FBgn0050077	0	0	0	0
FBgn0038302	0	0	0	0.01
FBgn0010638	0	0	0	0
FBgn0033949	0	0	0	0
FBgn0033955	0	0	0	0
FBgn0010388	0	0.52	0	0.08
FBgn0050476	0	0	0	0
FBgn0033961	0	0	0	0
FBgn0034237	0	0	0	0
FBgn0263113	0	0	0	0
FBgn0038304	0	0	0	0
FBgn0028382	0	0	0	0
FBgn0034240	0	0	0	0
FBgn0033942	0	0.01	0	0
FBgn0024698	0	0.01	0	0
FBgn0033931	0	0	0.06	0
FBgn0085214	0	0	0.03	0
FBgn0050067	0	0	0.02	0.53
FBgn0033925	0	0	0	0
FBgn0033919	0	0	0	0
FBgn0034964	0	0	0	0
FBgn0003353	0.03	0	0.01	0
FBgn0034967	0	0	0	0
FBgn0034968	0	0	0	0
FBgn0283666	0	0	0	0
FBgn0085345	0	0	0.02	0
FBgn0034971	0	0	0	0
FBgn0259209	0	0	0	0
FBgn0034974	0	0	0.11	0
FBgn0086129	0	0	0	0
FBgn0034975	0	0	0	0
FBgn0041706	0	0	0	0
FBgn0034978	0	0	0.53	0
FBgn0019643	0	0	0	0
FBgn0015544	0	0	0	0
FBgn0034985	0	0	0	0
FBgn0259937	0	0	0	0
FBgn0266083	0	0	0	0
FBgn0034989	0	0	0	0
FBgn0050418	0	0	0	0
FBgn0034996	0	0	0	0
FBgn0034997	0.43	0	0	0
FBgn0005636	0	0	0.01	0
FBgn0034999	0	0.01	0	0
FBgn0004101	0	0	0	0
FBgn0035000	0	0	0	0
FBgn0034139	0.01	0.25	0	0
FBgn0016131	0	0	0.02	0.01
FBgn0034144	0	0	0	0
FBgn0034145	0	0	0	0
FBgn0259823	0	0	0.09	0.04
FBgn0024232	0	0	0	0
FBgn0085486	0	0	0	0
FBgn0085487	0	0	0	0
FBgn0013763	0	0	0	0
FBgn0053544	0	0	0.44	0
FBgn0034158	0	0.01	0	0
FBgn0040743	0	0	0	0
FBgn0025830	0	0	0	0
FBgn0026533	0	0	0	0
FBgn0028737	0	0	0	0
FBgn0034162	0	0	0	0
FBgn0025827	0	0	0	0
FBgn0034165	0	0.03	0.03	0
FBgn0016691	0	0	0	0
FBgn0034166	0	0	0.01	0
FBgn0004784	0	0.01	0	0
FBgn0003091	0	0	0	0.14
FBgn0034168	0	0	0	0
FBgn0034172	0	0	0	0
FBgn0004580	0	0	0	0
FBgn0034177	0	0.03	0	0
FBgn0263864	0	0	0	0
FBgn0023172	0	0	0	0
FBgn0038312	0	0	0	0.01
FBgn0034182	0.01	0	0.07	0
FBgn0034183	0	0	0	0
FBgn0034184	0	0	0	0
FBgn0034191	0	0	0	0.01
FBgn0050456	0	0	0	0
FBgn0034194	0	0	0	0
FBgn0038313	0	0	0	0
FBgn0034197	0	0	0	0
FBgn0034198	0	0	0	0
FBgn0034199	0	0	0	0
FBgn0034200	0	0	0	0
FBgn0262961	0	0	0	0.01
FBgn0265487	0	0	0	0
FBgn0010620	0	0	0	0
FBgn0040491	0	0	0	0
FBgn0062449	0	0	0	0
FBgn0033650	0	0	0	0
FBgn0033652	0	0	0	0
FBgn0033653	0	0	0	0
FBgn0259832	0	0	0	0
FBgn0033657	0	0	0.43	0.01
FBgn0033766	0	0.01	0	0
FBgn0261625	0	0.04	0	0
FBgn0261673	0	0	0	0
FBgn0030688	0.02	0.57	0.04	0.3
FBgn0033760	0	0	0.06	0.13
FBgn0061359	0	1	0	0.02
FBgn0033757	0.03	0.01	0	0
FBgn0022764	0	0	0	0
FBgn0033754	0	0	0	0
FBgn0050020	0	0	0	0
FBgn0033569	0	0.02	0	0.01
FBgn0004117	0	0	0	0
FBgn0033448	0	0	0	0
FBgn0033447	0	0.71	0	0
FBgn0050001	0	0.3	0	0.01
FBgn0033446	0	0	0	0
FBgn0027589	0	0	0.07	0
FBgn0033442	0	0	0	0
FBgn0259678	0.02	0.01	0.01	0.01
FBgn0038315	0	0	0	0
FBgn0023143	0	0	0	0
FBgn0033438	0.01	0.01	0.01	0
FBgn0053139	0	0	0	0
FBgn0050089	0	0	0	0
FBgn0034046	0.02	0.01	0	0
FBgn0034047	0	1	0	1
FBgn0001325	0	0	0	0
FBgn0050429	0.02	0.03	0	0
FBgn0262566	0.02	0.05	0	0
FBgn0266129	0	0	0.08	0.03
FBgn0004919	0.03	0.06	0	0
FBgn0001147	0	0	1	0
FBgn0265434	0	0	0	0
FBgn0010435	0	0	0	0
FBgn0035090	0	0.03	0	0
FBgn0035089	0.01	0.14	0	0
FBgn0002607	0	0	0	0
FBgn0037736	0	0	0.03	0
FBgn0035087	0	0	0	0
FBgn0027599	0	0	0	0
FBgn0035084	0.02	0.04	0.2	0.01
FBgn0035083	0	0	0	0
FBgn0035082	0	0	0	0
FBgn0043792	0	0.33	0	0
FBgn0035076	0.02	0.04	0	0.04
FBgn0050423	0	0	0	0
FBgn0035073	0.03	0.68	0	0
FBgn0035069	0.01	0.04	0	0
FBgn0023181	0	0.06	0.01	0
FBgn0028738	0	0	0	0
FBgn0015801	0	0	0	0
FBgn0041205	0	0	0	0
FBgn0035064	0	0.01	0	0
FBgn0025578	0	0	0	0.04
FBgn0086908	0	0.02	0	0
FBgn0034050	0	0	0	0
FBgn0050093	0	0.01	0	0
FBgn0034053	0	0	0	0.11
FBgn0034054	0	0	0	0
FBgn0002431	0	0	0	0
FBgn0034059	0	0	0	0
FBgn0034060	0	0	0	0
FBgn0034063	0	0	0	0
FBgn0034820	0	0.04	0	0
FBgn0034827	0	0.62	0	0
FBgn0037734	0	0	0	0
FBgn0262843	0.01	0	0	0
FBgn0034835	0	0.01	0	0
FBgn0034844	0	0.52	0	0
FBgn0033460	0	0	0	0
FBgn0035059	0	0	0	0
FBgn0263395	0	0	0	0
FBgn0034422	0	0	0	0
FBgn0034423	0	0	0	0
FBgn0034249	0	0.02	0	0
FBgn0034248	0	0	0	0
FBgn0085234	0	0	0	0
FBgn0034697	0	0	0	0
FBgn0243516	0	0.01	0	0
FBgn0037338	0	0.01	0	0.02
FBgn0034689	0	0	0	0
FBgn0034687	0.02	0.04	0	0
FBgn0034684	0	0.05	0	0
FBgn0005778	0	0.04	0	0
FBgn0085399	0	0	0	0
FBgn0050401	0	0	0	0
FBgn0037341	0	0	0	0
FBgn0034670	0	0.01	0.31	0
FBgn0034665	0	0	0	0
FBgn0034664	0.02	0.14	0.22	0.02
FBgn0034662	0	0	0	0
FBgn0042098	0	0	0	0.02
FBgn0034660	0	0	0	0
FBgn0050404	0	0	0	0
FBgn0050403	0.04	0.01	0.05	0
FBgn0266346	0	0.79	0.13	0.06
FBgn0260223	0	0	0	0
FBgn0027360	0	0	0	0
FBgn0037342	0	0	0	0
FBgn0003687	0	0	0	0
FBgn0259725	0	0.97	0	0
FBgn0259726	0	0.96	0	0
FBgn0034649	0	0.01	0	0
FBgn0034647	0.01	0.64	0	0
FBgn0034646	0	0	0	0
FBgn0050284	0	0.03	0	0
FBgn0034849	0	0	0	0
FBgn0050273	0	1	0.01	0
FBgn0050269	0	0	0	0
FBgn0037340	0	0	0	0
FBgn0040658	0	0.01	0	0
FBgn0034763	0	0	0	0
FBgn0010397	0	0	0	0
FBgn0050076	0	0	0	0
FBgn0263076	0	0.01	0	0
FBgn0034242	0	0	0	0
FBgn0040294	0	0	0	0
FBgn0016701	0	0	0	0
FBgn0034700	0	0.03	0	0
FBgn0037339	0	0	0	0
FBgn0029084	0	0	0	0
FBgn0000008	0.01	0.01	0.01	0
FBgn0034704	0	0	0	0
FBgn0034706	0	0	0	0
FBgn0029079	0	0	0	0
FBgn0029006	0	0	0	0
FBgn0034258	0	0	0	0
FBgn0038871	0	0	0	0
FBgn0050109	0	0	0	0
FBgn0260763	0.02	0	0.65	0
FBgn0034261	0	0	0	0
FBgn0034263	0	0.04	0	0
FBgn0034264	0	0.02	0	0.01
FBgn0034266	0	0	0	0
FBgn0034267	0.03	0.16	0	0
FBgn0034271	0	0.01	0	0
FBgn0034274	0	0	0	0
FBgn0027572	0	0	0	0
FBgn0026309	0	0	0	0
FBgn0028744	0	0	0	0
FBgn0028743	0.01	0	0.33	0
FBgn0259211	0	0	0.03	0
FBgn0015522	0	0.04	0	0
FBgn0278604	0	0	0	0
FBgn0034281	0	0	0	0
FBgn0011589	0.03	0	0	0
FBgn0034288	0	0	0	0
FBgn0034289	0	0	0	0
FBgn0085415	0	0	1	0
FBgn0054005	0	0	0	0
FBgn0034300	0.01	0.01	0	0
FBgn0085225	0	0	0	0
FBgn0028983	0	0	0	0
FBgn0037737	0	0	0	0
FBgn0000337	0	0	0	0
FBgn0050497	0	0	0	0
FBgn0003733	0	0	0.05	0
FBgn0085245	0	0	0	0
FBgn0033212	0	0	0	0
FBgn0033210	0	0	0	0
FBgn0033208	0	0	0	0
FBgn0033207	0	0	0.34	0
FBgn0038318	0	0	0	0
FBgn0033206	0	0	0	0
FBgn0033199	0	0	0	0
FBgn0033195	0	0.02	0	0
FBgn0004133	0.01	0	0	0
FBgn0004132	0	0	0	0
FBgn0050499	0	0	0	0
FBgn0033191	0	0	0	0
FBgn0033188	0	0	0	0
FBgn0038316	0	0	0	0
FBgn0002716	0	0.23	0	0.01
FBgn0026378	0	0	0	0.01
FBgn0034454	0	0	0	0.83
FBgn0034455	0	0	0	0
FBgn0034456	0	0	0	0
FBgn0034457	0	0	0	0
FBgn0011476	0	0	0	0
FBgn0034459	0.01	0.01	0	0
FBgn0034460	0	0.65	0	0.02
FBgn0262966	0	0.02	0	0
FBgn0034461	0.02	0.15	0	0
FBgn0034463	0.02	0.02	0	0
FBgn0028372	0	0.01	0	0
FBgn0034468	0.02	0.03	0	0
FBgn0027378	0	0	0	0
FBgn0034472	0	0	0	0
FBgn0034475	0	0	0	0.16
FBgn0034476	0	0.05	0.63	0
FBgn0034479	0.02	0.05	0	0
FBgn0004364	0	0	0	0.01
FBgn0034481	0.09	0	0	0
FBgn0000283	0	0	0	0
FBgn0034485	0	0	0.06	0
FBgn0034487	0	0.02	0	0
FBgn0034491	0	0	0	0
FBgn0022960	0	0	0	0
FBgn0050157	0	0.01	0	0
FBgn0033121	0	0	0	0
FBgn0066292	0.02	0	0.03	0
FBgn0038311	0	0.04	0	0
FBgn0053558	0	0	0	0
FBgn0265137	0	0	0	0
FBgn0033110	0	0.02	0	0.05
FBgn0265935	0	0	0	0
FBgn0033454	0	0	0	0
FBgn0016641	0	0	0	0
FBgn0000326	0	0.01	0	0
FBgn0027783	0.01	0.03	0	0
FBgn0016684	0	0.05	0	0.23
FBgn0033969	0.01	0.05	0	0
FBgn0001319	0	0	0	0
FBgn0263197	0	0	0	0
FBgn0038309	0	0	0	0.04
FBgn0034231	0	0	0	0
FBgn0034224	0	0	0	0
FBgn0027506	0	0	0	0
FBgn0025716	0	0	0	0
FBgn0034214	0	0	0	0
FBgn0021818	0	0.01	0	0
FBgn0033639	0	0	0	0
FBgn0033638	0	0	0	0
FBgn0035033	0.01	0	0	0
FBgn0035034	0.02	0.38	0	0
FBgn0033224	0	0	0	0
FBgn0033672	0	0	0	0
FBgn0011704	0	0	0	0
FBgn0053145	0	0	0	0
FBgn0033667	0	0	0	0.01
FBgn0260959	0	0	0	0
FBgn0038306	0	0	0	0
FBgn0033767	0	0	0	0
FBgn0033770	0	0.02	0	0
FBgn0261545	0	0.01	0	0
FBgn0026741	0	0	0	0
FBgn0020930	0	0	0	0
FBgn0015561	0	0	0	0
FBgn0051344	0	0.01	0	0
FBgn0028408	0	0	0	0.94
FBgn0033404	0	0	0	0
FBgn0016970	0	0	0	0
FBgn0051155	0	0	0	0
FBgn0034898	0.02	0.05	0	0
FBgn0034894	0	0	0	0
FBgn0050183	0	0.03	0	0
FBgn0011296	0	0	0	0
FBgn0034885	0	0.02	0	0.01
FBgn0034884	0	0	0	0
FBgn0034883	0	0	0	0.01
FBgn0260455	0	0	0	0
FBgn0038303	0	0	0	0
FBgn0034878	0	0	0	0
FBgn0034876	0	0	0	0
FBgn0041233	0	0	0.02	0
FBgn0050181	0	0	0	0
FBgn0000241	0	0	0.06	0.06
FBgn0015372	0	0	0	0
FBgn0034871	0	0	0	0
FBgn0034867	0	0	0.06	0.04
FBgn0034866	0.55	0	0	0
FBgn0034865	0.89	0	0	0
FBgn0034863	0.02	0	0	0
FBgn0026384	0.38	0	0	0
FBgn0034861	0.03	0.03	0	0
FBgn0034860	0	0.04	0	0.61
FBgn0034859	0	0.02	0	0.01
FBgn0028497	0	0	0	0
FBgn0041712	0.11	0.14	0.91	0
FBgn0003507	0	0	0	0
FBgn0034856	0	0	0	0
FBgn0050094	0	0	0	0
FBgn0050010	0.01	0.02	0	0
FBgn0033457	0	0	0	0
FBgn0027091	0	0	0	0
FBgn0034083	0	0	0	0
FBgn0015754	0	0	0	0
FBgn0019968	0	0	0	0
FBgn0034022	0	0	0	0
FBgn0034021	0.01	0.02	0	0
FBgn0000996	0	0	0	0
FBgn0011660	0.6	0.02	0	0
FBgn0034009	0	0	0	0
FBgn0034008	0	0	0	0
FBgn0265194	0	0	0	0
FBgn0038391	0	0	0	0
FBgn0013272	0	0	0	0
FBgn0034721	0	0.02	0	0
FBgn0034722	0	0	0.01	0
FBgn0025878	0	0	0	0.04
FBgn0034723	0	0	0	0
FBgn0034725	0	0	0	0.19
FBgn0034726	0	0	0	0
FBgn0022985	0	0	0	0
FBgn0003117	0	0	0	0
FBgn0034728	0	0	0	0
FBgn0034730	0	0	0	0
FBgn0034731	0	0	0	0
FBgn0034734	0	0	0	0
FBgn0034735	0.01	0.01	0	0
FBgn0034741	0.4	0	0	0
FBgn0038394	0	0	0	0.02
FBgn0034744	0	0	0	0
FBgn0026261	0	0	0	0
FBgn0053988	0	0	0.02	0
FBgn0261373	0	0	0	0
FBgn0260456	0	0	0	0
FBgn0038396	0	0	0	0
FBgn0085243	0	0	0.02	0
FBgn0050161	0	0.04	0	0
FBgn0050163	0	0.04	0	0.08
FBgn0035043	0.01	0.04	0.24	0.15
FBgn0035041	0.03	0.66	0	0
FBgn0035040	0	0.04	0.1	0.01
FBgn0035036	0	0.01	0	0
FBgn0002552	0	0	0	0
FBgn0034572	0	0	0	0
FBgn0027948	0	0	0	0
FBgn0050296	0.01	0.02	0.01	0.01
FBgn0034576	0	0	0	0
FBgn0034577	0	0	0	0
FBgn0034579	0	0	0	0
FBgn0034580	0	0	0.13	0.02
FBgn0003748	0	0	0	0
FBgn0085425	0.01	0	0	0
FBgn0034588	0	0	0.03	0
FBgn0015721	0.01	0.01	1	0
FBgn0002736	0	0	0	0
FBgn0021872	0	0	0	0
FBgn0026582	0	0	0	0
FBgn0034599	0	0	0	0
FBgn0261850	0	0	0	0
FBgn0050122	0	0	0	0
FBgn0086532	0	0	0	0
FBgn0053138	0	0	0	0
FBgn0033806	0	0.01	0	0
FBgn0040754	0	0	0	0
FBgn0011763	0	0	0	0
FBgn0033177	0	0.01	0	0
FBgn0025885	0	0	0	0
FBgn0050502	0	0.01	0.01	0.05
FBgn0040513	0	0	0	0
FBgn0033168	0.02	0.05	0	0
FBgn0033378	0	0	0	0
FBgn0033380	0	0	0	0
FBgn0003612	0	0	0	0
FBgn0033381	0	0	0	0.02
FBgn0028955	0	0	0	0
FBgn0050342	0	0	0	0
FBgn0050344	0	0	0	0
FBgn0050345	0.01	0	0	0
FBgn0261477	0	0	0	0
FBgn0034350	0	0	0	0
FBgn0050120	0	0	0.02	0.01
FBgn0034351	0	0	0	0
FBgn0034354	0	0	0	0
FBgn0262476	0.01	0.04	0	0.01
FBgn0034356	0	0	0	0.12
FBgn0003067	0	0	0	0
FBgn0085419	0	0	0	0
FBgn0034360	0	0	0	0.01
FBgn0034362	0	0	0	0
FBgn0034363	0	0.02	0	0
FBgn0034365	0	0	0	0
FBgn0266671	0	0	0	0
FBgn0000566	0	0	0	0
FBgn0033799	0	0	0	0
FBgn0020370	0	0	0	0
FBgn0033794	0.01	0.03	0	0
FBgn0033793	0	0	0	0
FBgn0005624	0	0	0	0
FBgn0265186	0.06	0.22	0.02	0
FBgn0033784	0	0	0	0
FBgn0033783	0	0	0	0
FBgn0013305	0	0	0	0
FBgn0025692	0	0	0	0
FBgn0033391	0	0.01	0	0
FBgn0002567	0.02	0	0	0
FBgn0033474	0	0	0	0
FBgn0040773	0	0	0	0
FBgn0265342	0	0.01	0	0
FBgn0262169	0	0	0	0
FBgn0033480	0	0	0	0
FBgn0033481	0	0	0	0
FBgn0033483	0.02	0	0	0.01
FBgn0033484	0	0	0.15	0.02
FBgn0001291	0	0	0	0
FBgn0004907	0	0	0	0
FBgn0033893	0	0.03	0	0
FBgn0002643	0.03	0.01	0	0
FBgn0259183	0.01	0	0	0
FBgn0086895	0	0.01	0	0
FBgn0033899	0	0	0	0
FBgn0033901	0	0	0	0
FBgn0033903	0	0	0	0
FBgn0000289	0	0	0	0
FBgn0033913	0	0.55	0	0.38
FBgn0034963	0	0	0	0
FBgn0013764	0	0	0	0
FBgn0050172	0	0	0	0
FBgn0061198	0	0	0	0
FBgn0034958	0	0	0	0
FBgn0034956	0	0	0	0
FBgn0053519	0	0	0.02	0.01
FBgn0034951	0	0	0	0
FBgn0283509	0	0	0	0
FBgn0034948	0	0	0	0
FBgn0034945	0	0	0	0
FBgn0034942	0	0	0.04	0
FBgn0034940	0	0	0	0
FBgn0034938	0	0	0	0
FBgn0034935	0	0.04	0.6	0
FBgn0034933	0	0	0	0
FBgn0263006	0	0	0	0
FBgn0034925	0	0	0	0
FBgn0034923	0	0	0	0
FBgn0034921	0	0	0	0
FBgn0025334	0	0	0	0
FBgn0025336	0	0	0	0
FBgn0025352	0	0	0	0
FBgn0025335	0	0	0	0
FBgn0033737	0	0	0	0
FBgn0033736	0	0	0	0.03
FBgn0033723	0.03	0.11	0.1	0.01
FBgn0033717	0	0	0	0
FBgn0033713	0	0	0	0
FBgn0033708	0	0	0	0.32
FBgn0262889	0	0	0	0
FBgn0033702	0	0.01	0	0
FBgn0033699	0	0	0	0
FBgn0033698	0	0	0	0
FBgn0000426	0	0	0	0
FBgn0053505	0	0	0	0
FBgn0053506	0	0	0	0
FBgn0033972	0	0	0	0
FBgn0042180	0	0	0	0
FBgn0034639	0	0	0	0
FBgn0034636	0	0	0.09	0
FBgn0034634	0	0.04	0	0.01
FBgn0034631	0	0	0	0
FBgn0010470	0	0	0	0
FBgn0010415	0	0	0	0
FBgn0034627	0.02	0	0.01	0
FBgn0034626	0	0	0	0
FBgn0000395	0	0.02	0	0
FBgn0034624	0	0	0	0
FBgn0034623	0	0	0	0
FBgn0050394	0	0	0	0
FBgn0250824	0	0.48	0	0
FBgn0034617	0	0.19	0	0
FBgn0034614	0	0	0	0
FBgn0050390	0	0	0	0
FBgn0050392	0	0	0	0
FBgn0085232	0	0.03	0	0.02
FBgn0261698	0.72	0	0.63	0.01
FBgn0033498	0.01	0.05	0	0
FBgn0085250	0	0	0	0
FBgn0265512	0	0	0	0
FBgn0260401	0	0	0	0
FBgn0260392	0	0	0	0
FBgn0000658	0	0	0	0
FBgn0053198	0	0	0	0
FBgn0034326	0	0	0	0
FBgn0034325	0	0	1	0
FBgn0053180	0	0	0	0
FBgn0063496	0	0	0	0.01
FBgn0063491	0	0	0	0
FBgn0027835	0	0	0	0
FBgn0034345	0	0	0	0
FBgn0034346	0	0	0	0
FBgn0034087	0	0	0	0
FBgn0265178	0	0	0	0
FBgn0034520	0	0.01	0.04	0.71
FBgn0267791	0	0	0	0
FBgn0034527	0	0	0	0
FBgn0034529	0	0	0	0
FBgn0034532	0.01	0.02	0	0
FBgn0034534	0	0	0	0
FBgn0034535	0	0	0	0
FBgn0034537	0	0	0	0
FBgn0039915	1	0	0.12	0
FBgn0034540	0	0	0.24	0.02
FBgn0034543	0	0	0	0
FBgn0085230	0	0	0	0
FBgn0085231	0	0	0	0
FBgn0034548	0	0	0	0
FBgn0034551	0	0	0	0
FBgn0034554	0	0.03	0	0
FBgn0050295	0.02	0.02	0	0.03
FBgn0034558	0	0	0	0
FBgn0034560	0	0.05	0	0
FBgn0053704	0	0.01	0	0
FBgn0083951	0	0	0.03	0.04
FBgn0034564	0	0	0	0
FBgn0034566	0.02	0.05	0	0
FBgn0034570	0	0.01	0	0
FBgn0033349	0	0	0	0
FBgn0033352	0	0	0	0
FBgn0033355	0.03	0.12	0.29	0.01
FBgn0033357	0	0	0	0
FBgn0011300	0	0	0	0
FBgn0033364	0	0.17	0	0
FBgn0011746	0	0.05	0	0
FBgn0025709	0	0.36	0	1
FBgn0010220	0	0	0	0
FBgn0033376	0	0	0	0.01
FBgn0015838	0	0	0	0
FBgn0033166	0	0	0	0
FBgn0283450	0	0	0	0
FBgn0000352	0	0	0	0.01
FBgn0033155	0	0	0	0
FBgn0033154	0	0	0	0
FBgn0026602	0	0.01	0	0
FBgn0026389	0	0	0	0
FBgn0033149	0	0.05	0	0
FBgn0053140	0.01	0.09	0	0
FBgn0044011	0	0.06	0.02	0.25
FBgn0024293	0	0	0	0
FBgn0033138	0	0	1	0
FBgn0034493	0.03	0.59	0	0
FBgn0034495	0.01	0.38	0	0
FBgn0085228	0	0	0	0.01
FBgn0026136	0.02	0.44	0	0
FBgn0034502	0	0.03	0	0
FBgn0034504	0	0	0	0
FBgn0034505	0	0.01	0	0
FBgn0034506	0.01	0.02	0	0
FBgn0042198	0.02	0.44	0	0
FBgn0086604	0	0	0	0
FBgn0050154	0	0	0	0.01
FBgn0034512	0	0	0	0
FBgn0034513	0	0.04	0	0
FBgn0034094	0	0.83	0.4	0
FBgn0034095	0	0	0	0.07
FBgn0034097	0	0.01	0	0
FBgn0034310	0	0	0	0
FBgn0034304	0	0	0	0
FBgn0062440	0	0	0	0
FBgn0001222	0	0	0	0
FBgn0033673	0	0.02	0	0
FBgn0260012	0	0	0	0
FBgn0033677	0	0	0	0
FBgn0010339	0	0	0	0
FBgn0004463	0	0	0	0
FBgn0024732	0	0	0	0.02
FBgn0028407	0	0	0	0
FBgn0033680	0.01	0.52	0	0
FBgn0033686	0.02	0	0	0
FBgn0039914	0	0	0	0
FBgn0033687	0.02	0.07	0	0
FBgn0040759	0	0	0	0
FBgn0023167	0	0	0	0
FBgn0010621	0	0	0	0
FBgn0013773	0.07	0.14	0.08	0.22
FBgn0033982	0.02	0	0	0.01
FBgn0033984	0	0	0.01	0
FBgn0033985	0	0	0	0
FBgn0033987	0	0	0	0
FBgn0033988	0	0	0	0
FBgn0015371	0	0	0	0.01
FBgn0033994	0.01	0.01	0	0
FBgn0013467	0	0	0.03	0
FBgn0034000	0	0	0	0
FBgn0034002	0	0	0	0
FBgn0034718	0	0	0	0
FBgn0034716	0	0	0.07	0
FBgn0034709	0	0	0	0
FBgn0054045	0	0	0.05	0.01
FBgn0034435	0	0.01	0	0
FBgn0034439	0.01	0	0	0
FBgn0034442	0	0	0	0
FBgn0040273	0	0	0	0
FBgn0013325	0	0	0	0
FBgn0034446	0	0.02	0.15	0.03
FBgn0053087	0	0.01	0	0.01
FBgn0013726	0	0	0	0
FBgn0033278	0	0.03	0	0
FBgn0033283	0	0	0	0
FBgn0033287	0	0.01	0	0
FBgn0261588	0	0	1	0
FBgn0028836	0	0	0	0
FBgn0002569	0	0	0.06	0
FBgn0033307	0.44	0	0.01	0
FBgn0267792	0.03	0.65	0	0
FBgn0022027	0	0	0	0
FBgn0033316	0	0.02	0	0
FBgn0003892	0.03	0.01	0	0.01
FBgn0263120	0	0	0	0
FBgn0033321	0.02	0.03	0	0.01
FBgn0261267	0	0	0	0
FBgn0027585	0.02	0	0	0
FBgn0024189	0	0	0	0.01
FBgn0011286	0	0	0.01	0.01
FBgn0021825	0	0	0	0
FBgn0033339	0	0	0	0
FBgn0033340	0	0	0	0
FBgn0004921	0	0	0	0
FBgn0050349	0	0	0	0
FBgn0086712	0	0	0	0
FBgn0033636	0.02	0.01	0	0
FBgn0000577	0	0	0.04	0
FBgn0015872	0	0	0	0
FBgn0033631	0	0	0	0
FBgn0033629	0	0	0	0
FBgn0021795	0	0	0	0
FBgn0001276	0	0	0	0
FBgn0033624	0	0	0	0
FBgn0010425	0	0	0.02	0
FBgn0011555	0	0.02	0	0
FBgn0026385	0	0	0	0
FBgn0016047	0	0	0	0
FBgn0025373	0	0	0	0
FBgn0033614	0	0.28	0	0
FBgn0040763	0	0.04	0	0
FBgn0015582	0	0	0	0
FBgn0033610	0	0	0	0
FBgn0033609	0	0	0	0
FBgn0033607	0	0	0	0
FBgn0033605	0	0	0	0
FBgn0086519	0	0.03	0.15	0.12
FBgn0033601	0	0	0.06	0
FBgn0033600	0	0	0	0
FBgn0033597	0	0	0	0
FBgn0033593	0	0.05	0.65	0
FBgn0033592	0.16	0.23	0	0
FBgn0033591	0	0	0	0
FBgn0085253	0	0	0	0
FBgn0033590	0	0	0	0
FBgn0050021	0.02	0.02	0	0
FBgn0033582	0	0	0	0.99
FBgn0033581	0	0	0	0
FBgn0033579	0	0	0.14	0.01
FBgn0040765	0	0	0	0
FBgn0033574	0.01	0.56	0	0
FBgn0033571	0	0	0	0
FBgn0033751	0	0	0	0
FBgn0033740	0	0	0	0
FBgn0004581	0	0.02	0	0
FBgn0021895	0	0	0	0
FBgn0003401	0	0	0	0
FBgn0034909	0	0.01	0	0.01
FBgn0010278	0	0	0	0
FBgn0034906	0	0	0.01	0.67
FBgn0034903	0	0	0	0
FBgn0033413	0	0	0	0
FBgn0017558	0	0	0	0
FBgn0004360	0	0	0	0
FBgn0033422	0	0	0	0
FBgn0033428	0	0	0	0
FBgn0025286	0	0	0	0
FBgn0010342	0	0.01	0	0
FBgn0033434	0	0	0	0
FBgn0033437	0	0	0	0
FBgn0050340	0.01	0	0	0
FBgn0261016	0	0	0	0
FBgn0033429	0	0	0	0
FBgn0033427	0	0.01	0	0
FBgn0085436	0	0	0	0
FBgn0029092	0	0	0	0
FBgn0050177	0	0.67	0	0
FBgn0034907	0.01	0.05	0	0
FBgn0034908	0	0	0	0
FBgn0034478	0	0.03	0	0
FBgn0024234	0	0	0	0
FBgn0050051	0	0	0	0
FBgn0033739	0	0	0	0.01
FBgn0033742	0	0	0.03	0.33
FBgn0033750	0	0.01	0	0
FBgn0033572	0	0.01	0	0
FBgn0033573	0	0	0	0
FBgn0262817	0	0	0	0
FBgn0033578	0	0	0	0
FBgn0003396	0	0	0	0
FBgn0037084	0	0	0	0
FBgn0033584	0.01	0	0	0
FBgn0033594	0	0	0	0
FBgn0085254	0	0	0	0
FBgn0085256	0	0.02	0.08	0.35
FBgn0026386	0	0	0	0
FBgn0033598	0	0	0	0
FBgn0033599	0	0.02	0	0
FBgn0033602	0	0.02	1	0
FBgn0041174	0	0	0	0.01
FBgn0033616	0	0	0	0
FBgn0003382	0	0	0.13	0
FBgn0043470	0	0.76	0	0
FBgn0015001	0	0.04	0	0
FBgn0041241	0	0	0.03	0.21
FBgn0033627	0.04	0.02	0.07	0.2
FBgn0033628	0	0	0.29	0
FBgn0033633	0.03	0.64	0	0.01
FBgn0260499	0	0	0	0
FBgn0000581	0	0.01	0	0
FBgn0001269	0	0	0.07	0
FBgn0003074	0	0	0	0
FBgn0033344	0	0.01	0	0
FBgn0033342	0	0	0	0
FBgn0033341	0	0	0	0
FBgn0027513	0	0.03	0	0
FBgn0033337	0.01	0	0	0
FBgn0086784	0	0	0	0
FBgn0040777	0	0	0	0
FBgn0050355	0	0	0	0
FBgn0033317	0	0	0	0
FBgn0033308	0	0.03	0.5	0.01
FBgn0259226	0	0	0	0
FBgn0002571	0	0.67	0	0
FBgn0002570	0.05	0	0	0
FBgn0033292	0	0	0.12	0
FBgn0033289	0	0	0.03	0
FBgn0033286	0	0	0	0
FBgn0033285	0	0	0	0
FBgn0250827	0	0.02	0	0
FBgn0050364	0	0.04	0	0
FBgn0050365	0	0.01	0	0
FBgn0050371	0	0.02	0	0.14
FBgn0050376	0	0	0	0
FBgn0033280	0.02	0.39	0	0
FBgn0010109	0	0	0	0
FBgn0033275	0	0	0	0
FBgn0266711	0	0	0	0
FBgn0020440	0	0	0	0
FBgn0261439	0	0	0	0
FBgn0034438	0	0	0	0
FBgn0034713	0.03	0.03	0	0
FBgn0025186	0	0	0	0
FBgn0020307	0	0	0	0
FBgn0034717	0	0.04	0.02	0.4
FBgn0259878	0.02	0.13	0	0.01
FBgn0001187	0	0	0	0
FBgn0034001	0	0	0	0
FBgn0033999	0	0.66	0.06	0.26
FBgn0033998	0	0	0	0
FBgn0033995	0	0	0	0
FBgn0262954	0	0	0	0
FBgn0033990	0.04	0	0	0
FBgn0033989	0	0	0	0
FBgn0261854	0	0	0	0
FBgn0033983	0	0	0	0
FBgn0027596	0	0	0	0
FBgn0033690	0	0	0	0
FBgn0014184	0	0	0	0
FBgn0085261	0	0.2	0	0.95
FBgn0033688	0	0	0	0
FBgn0027504	0	0	0	0
FBgn0033685	0	0.4	0	0
FBgn0086677	0	0	0	0
FBgn0033679	0	0	0	0.01
FBgn0259985	0	0	0	0
FBgn0267728	0	0	0.04	0
FBgn0004839	0	0	0.1	0.07
FBgn0040465	0	0	0	0
FBgn0003044	0	0	0	0
FBgn0034307	0	0	0	0
FBgn0034308	0	0	0	0.01
FBgn0034098	0	0	0	0
FBgn0034096	0	0	0	0
FBgn0034093	0.03	0	0	0
FBgn0034092	0	0	0	0
FBgn0034519	0.07	0.27	0	0.02
FBgn0034518	0.03	0	0.01	0.01
FBgn0034517	0	0.76	0.14	0.16
FBgn0050148	0.02	0.55	0.01	0.64
FBgn0034515	0.02	0	0.12	0.02
FBgn0034514	0	0	0	0.01
FBgn0034510	0	0.06	0	0
FBgn0034507	0	0	0	0.27
FBgn0034503	0	0	0	0
FBgn0034501	0	0	0	0
FBgn0034500	0	0	0	0
FBgn0034497	0	0	0	0
FBgn0034496	0	0	0	0
FBgn0034494	0	0.03	0	0
FBgn0033124	0	0.04	0	0
FBgn0029507	0	0	0	0
FBgn0033128	0	0	0	0
FBgn0033129	0.01	0	1	0
FBgn0033130	0	0	0	0
FBgn0033132	0.03	0.49	0	0
FBgn0033133	0.04	0.07	0	0.03
FBgn0033134	0	0	0	0
FBgn0016032	0	0	0	0.01
FBgn0033135	0	0	0	0
FBgn0033140	0	0	0	0.01
FBgn0263934	0	0	0	0
FBgn0024294	0.21	0.01	0.37	0
FBgn0003090	0	0.82	0.03	0
FBgn0033153	0	0	0	0
FBgn0260991	0.01	0.02	0	0
FBgn0033158	0.04	0	0	0
FBgn0033377	0	0	0	0
FBgn0033375	0	0	0	0
FBgn0033374	0.01	0	0	0
FBgn0033373	0	0	0	0
FBgn0033369	0	0.06	0	0
FBgn0033368	0	0	1	0
FBgn0033366	0	0	0.02	0.42
FBgn0033365	0	0	0.01	0
FBgn0033363	0	0	0	0
FBgn0033362	0	0	0.01	0
FBgn0265011	0	0	0	0
FBgn0033359	0	0	0.04	0
FBgn0027607	0	0	0	0
FBgn0033354	0	0	0	0.01
FBgn0033351	0	0	0	0
FBgn0050291	0	0	0	0
FBgn0034569	0	0	0	0
FBgn0034565	0	0	0.04	0
FBgn0034563	0	0.03	0	0.51
FBgn0008636	0	0	0.01	0.57
FBgn0015524	0	0	0.03	0.59
FBgn0040653	0	0	0	0
FBgn0034552	0	0	0	0
FBgn0016984	0	0	0	0
FBgn0011674	0.01	0	0	0.02
FBgn0263848	0	0	0	0
FBgn0034546	0	0.53	0	0
FBgn0041240	0	0	0	0
FBgn0000615	0	0	0	0
FBgn0034542	0	0	0	0
FBgn0034539	0	0	0	0
FBgn0061362	0	0	0	0
FBgn0250850	0	0	0	0
FBgn0034530	0	0	0.22	0
FBgn0034528	0	0	0	0
FBgn0050147	0.02	0	0	0.02
FBgn0028622	0	0.01	0	0
FBgn0034521	0	0	0	0
FBgn0034091	0	0	0	0
FBgn0015295	0	0	0	0
FBgn0262166	0	0	0	0
FBgn0050118	0	0	0	0
FBgn0013983	0	0	0	0
FBgn0034331	0	0	0	0
FBgn0034327	0	0.05	0	0
FBgn0266420	0	0.01	0	0
FBgn0053958	0	0	0	0
FBgn0034315	0	0	0	0
FBgn0034313	0	0	0	0
FBgn0027836	0	0	0	0
FBgn0050011	0	0	0	0
FBgn0033490	0	0	0	0
FBgn0033491	0.01	0	0.01	0
FBgn0005619	0	0.36	0	0
FBgn0033502	0	0	0	0
FBgn0033507	0	0	0	0
FBgn0026403	0	0.03	0	0.57
FBgn0041242	0.96	0	0.07	0
FBgn0023214	0	0	0	0
FBgn0259202	0	0	0	0
FBgn0034372	0	0	0	0
FBgn0034371	0	0	0	0
FBgn0003891	0	0	0	0
FBgn0085426	0	0	0	0.01
FBgn0034611	0	0	0	0
FBgn0016726	0	0	0	0
FBgn0261554	0	0	0	0
FBgn0034618	0.01	0.04	0	0
FBgn0020306	0	0	0	0
FBgn0034622	0	0	0	0
FBgn0034629	0.13	0.05	0	0.09
FBgn0026369	0	0	0	0
FBgn0043070	0	0	0	0
FBgn0028434	0	0.01	0	0
FBgn0033973	0	0.01	0	0
FBgn0033692	0	0	0	0
FBgn0033693	0	0	0	0
FBgn0033701	0.02	0	0	0
FBgn0033703	0	0	0	0
FBgn0033705	0.01	0.55	0	0
FBgn0000253	0	0	0	0
FBgn0261611	0.01	0	0.08	0.02
FBgn0033710	0.05	0.05	0	0
FBgn0050203	0	0	0	0
FBgn0050046	0	0.03	0	0.17
FBgn0264560	0	0	0	0
FBgn0266111	0.1	0.18	0	0
FBgn0050042	0.01	0.03	0	0.36
FBgn0033725	0	0	0	0.17
FBgn0033728	0.06	0.21	0.01	0.48
FBgn0033729	0	0.25	0	0
FBgn0033730	0	0.21	0	0
FBgn0050050	0	0.03	0	0
FBgn0053627	0	0	0	0
FBgn0033731	0	0	0	0
FBgn0033732	0	0	0	0
FBgn0033734	0	0	0	0
FBgn0034919	0	0	0	0
FBgn0011236	0	0	0	0
FBgn0020372	0.01	0.05	0	0.01
FBgn0262619	0	0.02	0	0
FBgn0034924	0	0.01	0	0
FBgn0263667	0	0	0	0
FBgn0034928	0	0.01	0	0.18
FBgn0261794	0	0	0	0
FBgn0034931	0	0	0	0.61
FBgn0023477	0	0	0	0
FBgn0001123	0	0	0	0
FBgn0034936	0	0	0	0
FBgn0034939	0	0	0	0
FBgn0029105	0	0	0.05	0.03
FBgn0034943	0	0	0.1	0.04
FBgn0020764	0	0	0	0
FBgn0003008	0	0	0	0
FBgn0034946	0	0	0	0
FBgn0002791	0	0	0	0
FBgn0005612	0	0	0	0
FBgn0034950	0	0	0	0
FBgn0034957	0.02	0.44	0	0
FBgn0034959	0	0	0	0
FBgn0011695	0	0	0	0
FBgn0034961	0	0	0	0
FBgn0033915	0	0	0	0
FBgn0261276	0	0	0	0
FBgn0033912	0	0	0	0
FBgn0033911	0	0	0	0
FBgn0033907	0	0	0	0
FBgn0033902	0	0	0	0
FBgn0033900	0	0	0	0
FBgn0040751	0	0	0	0
FBgn0033897	0	0	0	0
FBgn0040752	0	0	0	0
FBgn0033485	0	0	0	0
FBgn0028560	0	0.21	0	0
FBgn0033482	0	0	0	0
FBgn0013435	0	0	0	0
FBgn0033479	0	0	0	0
FBgn0263260	0	0	0	0
FBgn0033476	0	0	0	0
FBgn0033473	0	0	0	0
FBgn0033774	0.42	0	0.27	0.05
FBgn0003326	0	0	0	0
FBgn0040755	0	0	0	0
FBgn0002069	0	0	0	0
FBgn0003975	0	0	0	0.01
FBgn0010488	0	0	0	0
FBgn0033781	0	0	0	0
FBgn0033782	0.03	0.04	0	0.02
FBgn0033785	0	0.93	0	0
FBgn0033787	0	0.01	0	0
FBgn0265623	0	0.01	0	0
FBgn0259876	0	0	0	0
FBgn0020391	0	0	0.03	0.38
FBgn0034368	0	0	0	0
FBgn0034366	0	0	0	0
FBgn0034364	0	0.04	0	1
FBgn0261587	0.01	0.5	0	0
FBgn0050115	0	0	0	0
FBgn0028496	0.2	0.07	0	0
FBgn0034352	0.02	0.03	0	0
FBgn0261119	0	0	0	0
FBgn0033388	0.01	0	0	0.14
FBgn0033387	0.03	0.04	0	0
FBgn0086656	0	0	0	0
FBgn0027561	0	0	0	0
FBgn0033379	0	0	0	0
FBgn0033169	0	0	0	0
FBgn0033170	0.02	0.04	0	0
FBgn0033174	0	0	0	0
FBgn0033812	0	0	0	0
FBgn0043010	0	0	0	0
FBgn0033810	0	0	0	0
FBgn0085264	0	0.01	0	0
FBgn0085344	0	0.02	0	0
FBgn0005654	0	0.79	0	0
FBgn0004367	0	0	0	0.02
FBgn0034601	0	0.01	0	0
FBgn0261067	0	0	0	0
FBgn0034598	0	0	0	0
FBgn0050389	0	0	0	0
FBgn0034595	0	0.01	0	0
FBgn0034592	0	0.04	0	0
FBgn0034590	0	0	0	0
FBgn0020312	0	0	0	0
FBgn0034585	0	0	0	0
FBgn0034583	0	0	0	0
FBgn0034578	0	0	0	0
FBgn0003391	0	0	0	0
FBgn0034573	0	0	0	0
FBgn0033348	0	0.02	0	0.01
FBgn0035035	0	0	0	0
FBgn0259707	0	0.01	0	1
FBgn0035039	0	0	0	0.01
FBgn0015040	0	0	0.02	0
FBgn0035042	0	0	0	0.01
FBgn0035044	0	0	0	0
FBgn0035046	0	0	0	0
FBgn0034032	0	0	0	0
FBgn0034753	0	0	0	0
FBgn0040091	0	0	0	0
FBgn0261596	0	0	0	0
FBgn0034750	0	0	0	0
FBgn0019949	0	0	0	0
FBgn0034748	0	0	0	0.01
FBgn0034745	0.02	0.04	0	0
FBgn0030700	0	0.01	0	0.02
FBgn0260866	0	0	0	0.01
FBgn0003175	0	0	0	0
FBgn0266432	0	0	0	0
FBgn0034729	0	0.01	0	0
FBgn0034727	0	0	0	0
FBgn0022986	0	0	0	0
FBgn0034724	0	0.01	0	0
FBgn0034720	0	0.03	0	0
FBgn0004698	0	0	0	0
FBgn0013750	0	0	0	0
FBgn0034012	0	0	0.09	0.01
FBgn0034013	0	0	0	0
FBgn0026370	0	0	0	0
FBgn0263980	0	0	0.14	0.03
FBgn0034025	0	0	0	0
FBgn0034086	0	0	0	0
FBgn0034085	0.02	0.01	0	0.83
FBgn0034084	0	0	0	0
FBgn0037254	0	0.01	0	0
FBgn0034081	0	0	0	0
FBgn0029175	0	0.01	0	0
FBgn0011241	0	0	0	0
FBgn0040660	0	0	0	0
FBgn0034854	0	0	0	0
FBgn0034858	0	0	0	0
FBgn0264339	0.03	0.31	0	0
FBgn0034869	0	0	0	0
FBgn0261786	0	0.01	0	0
FBgn0041234	0	0	0.01	0
FBgn0050185	0	0	0	0
FBgn0034877	0	0	0	0
FBgn0050184	0.08	0.26	0	0
FBgn0015903	0	0	0	0
FBgn0266377	0	0	0	0
FBgn0034887	0.2	0.07	0	0.01
FBgn0262728	0	0.1	0	0
FBgn0034893	0	0	0	0
FBgn0013548	0.01	0.03	0	0.02
FBgn0002174	0	0	0	0
FBgn0034897	0	0	0	0
FBgn0033412	0	0	0	0
FBgn0016078	0	0	0	0
FBgn0053774	0	0	0	0
FBgn0028473	0	0	0	0
FBgn0033408	0	0	0.05	0
FBgn0033405	0	0	0	0
FBgn0020621	0	0	0	0
FBgn0010114	0	0	0.12	0
FBgn0033392	0	0.01	0	0
FBgn0011227	0	0	0	0
FBgn0026619	0	0	0	0
FBgn0033773	0	0	0.17	0.05
FBgn0050053	0	0	0	0
FBgn0013756	0	0	0	0
FBgn0085259	0	0.06	0	0
FBgn0262812	0.08	0.15	0	0
FBgn0260932	0	0.03	0	0
FBgn0033665	0	0	0	0
FBgn0033668	0	0	0.09	0.03
FBgn0026573	0	0.01	0	0
FBgn0085260	0.01	0.03	0.13	0
FBgn0002891	0	0.03	0.01	0.04
FBgn0085257	0	0	0	0
FBgn0033640	0	0	0	0
FBgn0050101	0	0	0.01	0
FBgn0022029	0	0	0	0
FBgn0034215	0	0	0	0
FBgn0034218	0	0	0	0.01
FBgn0024196	0	0	0	0
FBgn0028953	0	0	0	0
FBgn0022987	0.02	0	0	0.02
FBgn0283508	0	0	0	0
FBgn0085222	0	0	0	0
FBgn0034230	0	0	0	0
FBgn0015602	0	0	0	0
FBgn0033968	0	0	0.08	0
FBgn0033970	0.07	0.05	0	0
FBgn0034850	0	0	0	0
FBgn0085452	0	0	0	0
FBgn0085453	0	0	0	0
FBgn0027580	0	0	0	0
FBgn0023180	0	0.03	0	0
FBgn0033108	0	0	0.13	0
FBgn0033113	0	0	0	0
FBgn0033115	0.85	0	0.05	0
FBgn0050158	0	0	0	0
FBgn0033117	0	0	0	0
FBgn0053348	0	0	0	0
FBgn0033122	0	0	0	0
FBgn0050159	0	0	0	0
FBgn0029508	0	0	0	0
FBgn0025720	0	0	0	0
FBgn0034490	0	0	0	0
FBgn0034488	0	0	0	0
FBgn0034486	0	0	0	0
FBgn0034474	0	0	0.69	0.01
FBgn0034473	0.68	0	0	0
FBgn0046879	0	0	0.05	0
FBgn0046880	0	0	0	0
FBgn0034467	0	0.13	0	0
FBgn0040730	0	0	0	0
FBgn0015949	0	0	0	0
FBgn0034462	0	0	0	0
FBgn0003435	0	0	0	0
FBgn0034458	0	0	0	0
FBgn0040732	0	0	0	0
FBgn0261456	0	0	0	0
FBgn0034452	0	0.07	0.01	0.01
FBgn0264294	0	0	0	0
FBgn0033190	0	0	0	0
FBgn0033192	0	0	0	0.13
FBgn0261385	0.06	0.01	0	0
FBgn0263077	0	0	0	0
FBgn0050491	0	0	0	0
FBgn0050495	0	0	0.17	0.03
FBgn0033209	0	0	0	0
FBgn0050496	0	0	0	0
FBgn0050493	0	0	0	0
FBgn0003520	0	0	0	0
FBgn0034301	0	0	0	0
FBgn0034299	0	0	0	0
FBgn0034293	0	0.67	0	0
FBgn0034290	0	0.01	0.01	0
FBgn0034286	0	0	0	0
FBgn0034283	0	0	0	0
FBgn0283437	0.03	0.03	0	0
FBgn0034282	0	0	0	0
FBgn0003701	0	0	0	0
FBgn0250851	0	0	0	0
FBgn0028741	0	0	0	0
FBgn0028740	0	0	0	0
FBgn0034279	0	0	0.06	0
FBgn0034278	0.01	0.06	0	0
FBgn0034277	0	0	0	0
FBgn0034269	0	0	0	0
FBgn0034265	0	0	0	0
FBgn0028494	0	0	0	0
FBgn0027872	0	0.01	0	0
FBgn0034262	0	0	0.02	0
FBgn0016059	0	0	0	0
FBgn0050106	0.34	0	0.05	0
FBgn0034253	0	0	0.01	0.05
FBgn0050105	0.02	0.01	0	0
FBgn0086358	0	0	0	0
FBgn0034705	0	0	0	0
FBgn0034703	0	0.02	0	0
FBgn0034246	0	0	0	0
FBgn0034245	0	0	0	0
FBgn0034243	0	0	0	0
FBgn0265974	0	0.03	0	0
FBgn0033943	0	0.02	0.02	0
FBgn0020257	0	0	0.02	0.01
FBgn0034641	0	0	0	0.01
FBgn0034643	0	0	0	0
FBgn0034644	0	0	0	0
FBgn0034645	0	0	0	0
FBgn0034650	0	0	0	0
FBgn0050263	0	0	0.02	0
FBgn0034654	0	0	0	0
FBgn0260222	0	0	0	0
FBgn0050290	0	0	0	0
FBgn0004362	0	0	0	0
FBgn0050398	0.02	0.44	0	0
FBgn0034657	0	0.05	0	0
FBgn0034658	0	0.01	0	0
FBgn0085233	0.01	0	0	0
FBgn0034666	0	0	0	0
FBgn0034667	0	0	0	0
FBgn0085397	0	0.67	0.06	0.37
FBgn0034674	0	0	0	0
FBgn0034681	0.02	0.01	0	0
FBgn0067102	0	0	0	0.02
FBgn0034694	0	0	0	0
FBgn0050281	0	0	0.02	0.32
FBgn0034430	0	0	0	0
FBgn0034425	0	0.01	0	0
FBgn0027590	0	0	0	0
FBgn0040666	0	0	0	0
FBgn0033461	0	0	0	0
FBgn0050417	0	0.04	0	0
FBgn0050412	0	0.01	0	0
FBgn0034840	0	0	0	0
FBgn0003009	0	0	0	0
FBgn0034837	0	0.7	0	0
FBgn0040063	0	0	0	0
FBgn0034834	0	0.03	0	0
FBgn0085400	0	0	0	0
FBgn0034826	0	0.63	0	0
FBgn0034825	0.03	0.02	0	0
FBgn0034824	0.01	0.45	0	0
FBgn0034822	0.01	0.01	0	0
FBgn0034821	0	0	0.03	0
FBgn0034062	0	0	0	0
FBgn0034061	0	0	0	0
FBgn0020236	0	0	0	0
FBgn0034058	0	0	0	0
FBgn0034057	0	0	0	0
FBgn0034052	0	0	0.02	0
FBgn0034051	0	0	0	0
[truncated: 6,661 more rows]
