# Supplementary material for: Quantifying Transcriptome Turnover on Phylogenies by Modeling Gene Expression as a Binary Trait
Source: Mol Biol Evol. 2025 May 27;42(5):msaf106. doi: 10.1093/molbev/msaf106 (PMC12108096; doi:10.1093/molbev/msaf106)
Supplement: msaf106_Supplementary_Data [file msaf106_supplementary_data.zip › Table_S1_read_metadata.xlsx]

## Sheet: Table_S1_read_metadata
species	organ	sample_name	dissected_by	read_depth	strain_ID	Geographic_origin	Genome reference_or_non_genome_reference_strain	platform
ananassae	AG	G_35	Olga	37.2594	AABBg1 (14024-0371.13)	Hawaii	G	HiSeq_3000
ananassae	AG	G_z1	Artyom	8.67849	AABBg1 (14024-0371.13)	Hawaii	G	HiSeq_2500
ananassae	AG	NG_101	Nerisa	35.8601	TBU135	Tonga	NG	HiSeq_4000
ananassae	AG	NG_105	Nerisa	18.644	TBU135	Tonga	NG	HiSeq_4000
biarmipes	AG	G_106	Nerisa	35.8222	361.0-iso11 (14023-0361.10)	Cambodia	G	HiSeq_3000
biarmipes	AG	G_z3	Artyom	9.44551	361.0-iso11 (14023-0361.10)	Cambodia	G	HiSeq_2500
biarmipes	AG	NG_113	Nerisa	23.1242	361.3-iso10 (14023-0361.08)	Mysore, India	HiSeq_4000
biarmipes	AG	NG_37	Olga	35.7803	361.3-iso10 (14023-0361.08)	Mysore, India	HiSeq_3000
biarmipes	AG	NG_8	Olga	29.742	361.3-iso10 (14023-0361.08)	Mysore, India	HiSeq_3000
bipectinata	AG	G_46	Olga	35.6278	381.3-isoA l18 (14024-0381.19)	Taiwan	G	HiSeq_3000
bipectinata	AG	G_z9	Artyom	16.306	381.3-isoA l18 (14024-0381.19)	Taiwan	G	HiSeq_2500
bipectinata	AG	NG_16	Olga	34.6387	bip381.4-iso I-6	Thailand	NG	HiSeq_3000
bipectinata	AG	NG_17	Olga	28.6801	bip381.4-iso I-6	Thailand	NG	HiSeq_3000
elegans	AG	G_99	Nerisa	17.2331	HK-iso1 l-11 (14027-0461.03)	Hong Kong	G	HiSeq_4000
elegans	AG	G_z5	Artyom	12.5684	HK-iso1 l-11 (14027-0461.03)	Hong Kong	G	HiSeq_2500
elegans	AG	NG_38	Olga	32.8074	IR-MTK	Okinawa	NG	HiSeq_3000
elegans	AG	NG_53	Ammon	56.9955	IR-MTK	Okinawa	NG	HiSeq_3000
eugracilis	AG	G_102	Nerisa	17.1379	KB-iso11 (14026-0451.10)	Brunei	G	HiSeq_4000
eugracilis	AG	G_z15	Artyom	16.6795	KB-iso11 (14026-0451.10)	Brunei	G	HiSeq_2500
eugracilis	AG	NG_34	Olga	40.2111	451.2-iso1	Cambodia	NG	HiSeq_3000
eugracilis	AG	NG_39	Olga	35.2833	451.2-iso1	Cambodia	NG	HiSeq_3000
ficusphila	AG	G_107	Nerisa	41.074	631.0-iso1 (14025-0441.05)	Taiwan	G	HiSeq_4000
ficusphila	AG	G_45	Olga	32.5526	631.0-iso1 (14025-0441.05)	Taiwan	G	HiSeq_3000
ficusphila	AG	NG_103	Nerisa	21.789	IR98-5	Okinawa	NG	HiSeq_4000
ficusphila	AG	NG_27	Olga	31.9092	IR98-5	Okinawa	NG	HiSeq_3000
kikkawai	AG	G_42	Olga	33.8101	561.0-iso4 l-10 (14028-0561.14)	Colombia	G	HiSeq_3000
kikkawai	AG	G_z11	Artyom	13.9909	561.0-iso4 l-10 (14028-0561.14)	Colombia	G	HiSeq_2500
kikkawai	AG	NG_20	Olga	30.5866	Brazil D iso-B I-3	Brazil	NG	HiSeq_3000
kikkawai	AG	NG_21	Olga	27.6837	Brazil D iso-B I-3	Brazil	NG	HiSeq_3000
melanogaster	AG	G_109	Nerisa	42.3758	y; cn bw sp	USA	G	HiSeq_4000
melanogaster	AG	G_111	Nerisa	14.2443	y; cn bw sp	USA	G	HiSeq_4000
melanogaster	AG	NG_30	Olga	29.293	ED10	Ethiopia	NG	HiSeq_3000
melanogaster	AG	NG_z21	Artyom	9.48489	ED10	Ethiopia	NG	HiSeq_2500
simulans	AG	G_29	Olga	30.011	w501 (14021-0251.195)	USA	G	HiSeq_3000
simulans	AG	G_z17	Artyom	10.9489	w501 (14021-0251.195)	USA	G	HiSeq_2500
simulans	AG	NG_64	Ammon	24.3116	MD106	Madagaskar	NG	HiSeq_3000
simulans	AG	NG_91	Ammon	23.3015	MD106	Madagaskar	NG	HiSeq_4000
simulans	AG	NG_z19	Artyom	12.8794	MD106	Madagaskar	NG	HiSeq_2500
takahashii	AG	G_112	Nerisa	16.0184	311.05-iso4 I13 (14022-0311.13)	Taiwan	G	HiSeq_4000
takahashii	AG	G_4	Olga	34.1455	311.05-iso4 I13 (14022-0311.13)	Taiwan	G	HiSeq_3000
takahashii	AG	G_z13	Artyom	14.2441	311.05-iso4 I13 (14022-0311.13)	Taiwan	G	HiSeq_2500
takahashii	AG	NG_23	Olga	31.61	IR98-3	Okinawa	NG	HiSeq_3000
takahashii	AG	NG_24	Olga	30.917	IR98-3	Okinawa	NG	HiSeq_3000
yakuba	AG	G_92	Ammon	31.0918	Tai18E2 (14021-0261.01)	Côte d'Ivoire	G	HiSeq_4000
yakuba	AG	G_z23	Artyom	10.987	Tai18E2 (14021-0261.01)	Côte d'Ivoire	G	HiSeq_2500
yakuba	AG	NG_26	Olga	33.1978	CY28	Cameroon	NG	HiSeq_3000
yakuba	AG	NG_33	Olga	31.5527	CY28	Cameroon	NG	HiSeq_3000
ananassae	testis	G_49	Ammon	54.7237	AABBg1 (14024-0371.13)	Hawaii	G	HiSeq_3000
ananassae	testis	G_z2	Artyom	9.45959	AABBg1 (14024-0371.13)	Hawaii	G	HiSeq_2500
ananassae	testis	NG_50	Ammon	46.6414	TBU135	Tonga	NG	HiSeq_3000
ananassae	testis	NG_66	Ammon	50.2242	TBU135	Tonga	NG	HiSeq_4000
biarmipes	testis	G_48	Ammon	29.9197	361.0-iso11 (14023-0361.10)	Cambodia	G	HiSeq_3000
biarmipes	testis	G_z4	Artyom	6.6171	361.0-iso11 (14023-0361.10)	Cambodia	G	HiSeq_2500
biarmipes	testis	NG_52	Ammon	32.0575	361.3-iso10 (14023-0361.08)	Mysore, India	HiSeq_3000
biarmipes	testis	NG_78	Ammon	24.1496	361.3-iso10 (14023-0361.08)	Mysore, India	HiSeq_4000
bipectinata	testis	G_59	Ammon	32.6674	381.3-isoA l18 (14024-0381.19)	Taiwan	G	HiSeq_4000
bipectinata	testis	G_z10	Artyom	12.0372	381.3-isoA l18 (14024-0381.19)	Taiwan	G	HiSeq_2500
bipectinata	testis	NG_60	Ammon	29.943	bip381.4-iso I-6	Thailand	NG	HiSeq_3000
bipectinata	testis	NG_61	Ammon	19.0016	bip381.4-iso I-6	Thailand	NG	HiSeq_4000
elegans	testis	G_40	Olga	32.2074	HK-iso1 l-11 (14027-0461.03)	Hong Kong	G	HiSeq_3000
elegans	testis	G_z6	Artyom	18.9787	HK-iso1 l-11 (14027-0461.03)	Hong Kong	G	HiSeq_2500
elegans	testis	NG_68	Ammon	31.3564	IR-MTK	Okinawa	NG	HiSeq_3000
elegans	testis	NG_94	Ammon	22.7233	IR-MTK	Okinawa	NG	HiSeq_4000
eugracilis	testis	G_114	Nerisa	41.5009	KB-iso11 (14026-0451.10)	Brunei	G	HiSeq_4000
eugracilis	testis	G_7	Olga	33.4757	KB-iso11 (14026-0451.10)	Brunei	G	HiSeq_3000
eugracilis	testis	G_z16	Artyom	103.97	KB-iso11 (14026-0451.10)	Brunei	G	HiSeq_2500
eugracilis	testis	NG_25	Olga	34.887	451.2-iso1	Cambodia	NG	HiSeq_3000
eugracilis	testis	NG_56	Ammon	37.2879	451.2-iso1	Cambodia	NG	HiSeq_3000
ficusphila	testis	G_41	Olga	29.568	631.0-iso1 (14025-0441.05)	Taiwan	G	HiSeq_3000
ficusphila	testis	G_z8	Artyom	13.2954	631.0-iso1 (14025-0441.05)	Taiwan	G	HiSeq_2500
ficusphila	testis	NG_47	Olga	27.9234	IR98-5	Okinawa	NG	HiSeq_3000
ficusphila	testis	NG_89	Ammon	19.5726	IR98-5	Okinawa	NG	HiSeq_4000
kikkawai	testis	G_44	Olga	35.7216	561.0-iso4 l-10 (14028-0561.14)	Colombia	G	HiSeq_3000
kikkawai	testis	G_z12	Artyom	13.6914	561.0-iso4 l-10 (14028-0561.14)	Colombia	G	HiSeq_2500
kikkawai	testis	NG_18	Olga	36.0654	Brazil D iso-B I-3	Brazil	NG	HiSeq_3000
kikkawai	testis	NG_90	Ammon	22.2503	Brazil D iso-B I-3	Brazil	NG	HiSeq_3000
melanogaster	testis	G_108	Nerisa	22.1513	y; cn bw sp	USA	G	HiSeq_4000
melanogaster	testis	G_110	Nerisa	50.0116	y; cn bw sp	USA	G	HiSeq_4000
melanogaster	testis	NG_84	Ammon	37.8999	ED10	Ethiopia	NG	HiSeq_4000
melanogaster	testis	NG_z22	Artyom	9.87945	ED10	Ethiopia	NG	HiSeq_2500
simulans	testis	G_87	Ammon	26.9623	w501 (14021-0251.195)	USA	G	HiSeq_3000
simulans	testis	G_z18	Artyom	11.6929	w501 (14021-0251.195)	USA	G	HiSeq_2500
simulans	testis	NG_32	Olga	38.8165	MD106	Madagaskar	NG	HiSeq_3000
simulans	testis	NG_81	Ammon	18.5142	MD106	Madagaskar	NG	HiSeq_4000
simulans	testis	NG_z20	Artyom	15.5132	MD106	Madagaskar	NG	HiSeq_2500
takahashii	testis	G_54	Ammon	28.9402	311.05-iso4 I13 (14022-0311.13)	Taiwan	G	HiSeq_3000
takahashii	testis	G_z14	Artyom	10.5579	311.05-iso4 I13 (14022-0311.13)	Taiwan	G	HiSeq_2500
takahashii	testis	NG_22	Olga	31.7177	IR98-3	Okinawa	NG	HiSeq_3000
takahashii	testis	NG_67	Ammon	34.0115	IR98-3	Okinawa	NG	HiSeq_4000
yakuba	testis	G_69	Ammon	39.3182	Tai18E2 (14021-0261.01)	Côte d'Ivoire	G	HiSeq_3000
yakuba	testis	G_z24	Artyom	11.275	Tai18E2 (14021-0261.01)	Côte d'Ivoire	G	HiSeq_2500
yakuba	testis	NG_28	Olga	34.4226	CY28	Cameroon	NG	HiSeq_3000
yakuba	testis	NG_80	Ammon	63.6508	CY28	Cameroon	NG	HiSeq_4000
