# Supplementary material for: Quantifying Transcriptome Turnover on Phylogenies by Modeling Gene Expression as a Binary Trait
Source: Mol Biol Evol. 2025 May 27;42(5):msaf106. doi: 10.1093/molbev/msaf106 (PMC12108096; doi:10.1093/molbev/msaf106)
Supplement: msaf106_Supplementary_Data [file msaf106_supplementary_data.zip › Data_file_S2_gene_mean_rates.xlsx]

## Sheet: Data_file_S2_gene_mean_rates
gene_id	AG	testis
FBgn0004956	0.453987	0.827659
FBgn0003567	0.640944	0.863126
FBgn0001083	3.48353	0.607391
FBgn0001087	0.645965	0.834699
FBgn0003965	0.710471	2.05265
FBgn0004034	0.488028	2.87398
FBgn0001128	0.642651	0.790307
FBgn0020506	0.436873	0.43628
FBgn0013563	0.769927	0.794071
FBgn0024315	0.823131	0.807007
FBgn0024319	0.450074	0.539661
FBgn0003210	0.64833	0.814502
FBgn0001180	0.551644	0.599149
FBgn0003114	0.440002	2.89222
FBgn0005655	3.72786	0.785876
FBgn0010411	0.648903	0.814578
FBgn0035047	0.670333	0.820697
FBgn0023549	0.74885	0.914115
FBgn0016061	0.582647	1.77856
FBgn0000635	0.676208	0.782837
FBgn0010269	0.586425	0.801626
FBgn0030482	1.02591	0.899009
FBgn0029814	0.399522	2.3331
FBgn0267911	0.643866	0.803428
FBgn0026144	4.53056	0.862465
FBgn0002962	0.480529	0.898215
FBgn0259704	0.646631	0.832957
FBgn0038683	0.662788	0.78783
FBgn0034110	0.690382	0.845548
FBgn0029943	0.655946	0.874595
FBgn0000056	3.19595	0.473997
FBgn0015360	0.778233	0.840485
FBgn0039258	0.658337	0.813097
FBgn0004009	0.552276	1.49848
FBgn0035050	0.47558	1.35569
FBgn0265959	0.458756	1.50875
FBgn0036967	0.615114	0.883239
FBgn0003124	0.819865	0.850521
FBgn0036881	0.404746	0.489099
FBgn0260461	0.833922	0.844725
FBgn0035149	0.642373	0.822332
FBgn0035148	0.618637	0.823561
FBgn0016715	0.712217	0.81135
FBgn0267487	0.644368	0.821128
FBgn0035213	0.644182	0.849596
FBgn0035211	0.613215	0.807003
FBgn0035210	0.601237	0.819514
FBgn0035208	0.425962	1.67636
FBgn0035206	0.627748	0.791155
FBgn0035204	0.631066	0.846021
FBgn0035193	0.537238	2.79044
FBgn0035187	0.425433	0.463187
FBgn0025525	0.53261	0.826568
FBgn0004870	0.500645	0.853753
FBgn0024277	0.661297	0.814547
FBgn0035173	0.625889	0.848204
FBgn0035170	0.4288	1.48772
FBgn0030704	0.678259	0.806532
FBgn0263832	0.588424	0.839845
FBgn0035490	1.02482	2.28925
FBgn0042179	3.96266	0.791246
FBgn0000449	0.393008	2.59231
FBgn0035495	0.434622	0.482315
FBgn0036689	0.559797	0.846051
FBgn0036691	0.600907	0.796525
FBgn0036697	0.666156	0.839907
FBgn0263352	0.619603	0.785039
FBgn0052354	0.583158	1.84967
FBgn0265102	0.863177	0.828412
FBgn0001248	0.634689	0.79977
FBgn0035880	0.504241	1.37656
FBgn0283724	0.69221	0.846069
FBgn0035413	0.421829	2.25648
FBgn0035416	0.637716	0.841107
FBgn0035423	0.630596	0.85175
FBgn0035424	0.627866	0.80568
FBgn0035427	3.04864	0.68471
FBgn0085294	0.491644	0.529208
FBgn0035428	0.425419	0.510342
FBgn0035429	0.441835	0.578388
FBgn0035430	0.386446	1.30762
FBgn0035956	0.421447	0.556822
FBgn0016070	0.702852	0.791616
FBgn0035952	0.85067	0.795415
FBgn0263199	0.665337	0.812808
FBgn0035948	0.71802	1.51351
FBgn0086706	0.605301	0.809856
FBgn0035943	0.539401	0.835829
FBgn0035942	0.854408	0.804062
FBgn0264305	0.64211	0.81669
FBgn0266757	0.573937	0.795275
FBgn0035934	0.398974	0.551992
FBgn0035931	0.434206	0.455748
FBgn0000121	0.458426	0.468606
FBgn0035921	0.429678	0.454112
FBgn0035918	0.606431	0.969717
FBgn0035916	0.582305	0.809822
FBgn0017429	0.627416	0.834093
FBgn0017430	0.600597	0.811152
FBgn0035911	0.713593	0.945886
FBgn0035907	3.53643	0.83252
FBgn0035902	0.462992	0.887981
FBgn0035900	0.591849	0.807637
FBgn0262719	0.590822	1.47534
FBgn0035896	0.699425	0.793016
FBgn0036707	0.408261	0.443427
FBgn0015550	0.403895	0.457817
FBgn0040793	0.623231	0.812969
FBgn0052176	0.643229	0.831372
FBgn0036725	0.46524	0.43862
FBgn0037063	0.614883	0.84211
FBgn0024150	0.587411	2.07476
FBgn0003415	0.760644	0.872768
FBgn0035432	0.616467	0.82539
FBgn0035410	3.5599	2.76162
FBgn0035409	0.523054	1.72127
FBgn0035407	0.876377	0.883283
FBgn0266582	0.64857	0.832756
FBgn0035402	0.66555	0.832675
FBgn0035400	0.654699	0.837777
FBgn0035398	0.39933	1.41033
FBgn0035390	0.622605	0.824666
FBgn0052488	0.875833	0.832093
FBgn0054025	0.408806	1.47677
FBgn0052846	0.704814	0.832604
FBgn0035379	0.491632	0.900187
FBgn0263392	0.638266	0.756826
FBgn0054015	0.696954	0.819856
FBgn0035372	0.649156	0.796559
FBgn0035371	0.605155	0.819135
FBgn0052296	0.740456	0.835873
FBgn0264606	0.451597	0.549874
FBgn0027082	0.888823	0.798452
FBgn0035358	0.672557	2.21809
FBgn0011828	0.776167	0.88365
FBgn0028504	3.9608	2.19919
FBgn0035475	0.71903	0.845949
FBgn0004910	1.05717	0.935745
FBgn0035470	0.612477	0.818913
FBgn0052264	0.641541	0.814388
FBgn0052267	0.61821	0.802876
FBgn0035449	0.615178	0.817752
FBgn0026259	0.625032	0.803225
FBgn0014388	0.801623	0.861502
FBgn0027616	0.611047	0.808238
FBgn0052436	0.799481	0.782528
FBgn0261258	0.661931	0.84636
FBgn0035873	0.430554	0.490547
FBgn0250833	0.442813	0.578701
FBgn0035875	0.465647	2.30688
FBgn0036602	0.451002	0.528157
FBgn0036593	0.4027	2.27632
FBgn0085277	0.518278	1.47622
FBgn0040799	0.397107	0.524587
FBgn0085276	0.448578	0.552221
FBgn0036583	0.422321	0.451283
FBgn0036580	0.63363	0.828772
FBgn0263605	0.668482	0.836616
FBgn0036576	0.693374	0.8883
FBgn0036575	3.45236	0.440335
FBgn0035816	0.461924	0.634661
FBgn0035817	0.923469	3.05834
FBgn0035798	0.683657	0.625066
FBgn0001208	0.960488	0.974111
FBgn0052365	0.633509	0.880065
FBgn0035823	0.81357	0.833139
FBgn0036974	0.58044	0.787926
FBgn0001259	4.53947	0.521631
FBgn0036980	0.705951	0.778093
FBgn0030177	0.610904	0.812058
FBgn0036993	0.753556	0.803299
FBgn0039937	0.506806	1.85314
FBgn0036996	0.681934	0.619925
FBgn0036999	0.621509	0.852321
FBgn0037020	0.590001	0.810657
FBgn0263601	0.630117	0.833802
FBgn0000212	0.64895	0.792388
FBgn0036534	0.632843	0.826453
FBgn0261722	0.646167	0.817953
FBgn0036520	0.399026	1.5441
FBgn0030720	0.695231	0.879386
FBgn0000575	0.681486	0.870937
FBgn0250876	0.660469	0.873011
FBgn0041096	0.716596	0.924514
FBgn0036239	0.652395	0.851456
FBgn0036397	0.795833	0.775606
FBgn0036391	0.409464	0.554838
FBgn0025874	0.692448	0.858642
FBgn0036386	0.924585	0.891797
FBgn0026376	0.635874	0.931261
FBgn0264006	0.435107	1.6822
FBgn0036359	0.482372	1.45998
FBgn0002573	0.424419	1.72879
FBgn0036353	0.680732	0.808249
FBgn0036351	0.432866	0.51171
FBgn0052119	0.463669	0.792698
FBgn0036346	3.77945	0.831784
FBgn0036343	3.33512	0.536664
FBgn0035236	0.656883	0.841595
FBgn0035237	0.701454	0.841638
FBgn0035244	0.614774	0.828745
FBgn0036286	0.655329	0.845037
FBgn0036291	0.698854	0.828188
FBgn0264848	0.661772	0.8096
FBgn0041775	0.622101	0.843489
FBgn0262524	3.83747	0.820339
FBgn0002638	0.643042	0.861184
FBgn0035649	1.02367	0.855588
FBgn0035647	4.59474	0.793221
FBgn0052412	0.68235	0.846211
FBgn0035644	0.555248	0.919539
FBgn0003984	0.517219	0.994132
FBgn0035640	0.648855	0.831803
FBgn0283472	0.640494	0.819709
FBgn0035638	0.435242	0.807322
FBgn0086694	0.602512	0.843389
FBgn0035636	0.580583	2.39841
FBgn0040298	0.967669	0.826203
FBgn0052418	0.647609	0.844659
FBgn0035632	0.599314	0.838781
FBgn0035630	0.674236	0.824942
FBgn0263106	0.580006	0.772927
FBgn0035627	0.630748	2.12235
FBgn0035624	0.624549	0.794244
FBgn0035621	0.487112	0.58685
FBgn0015766	0.599834	0.797296
FBgn0029118	0.680248	0.837085
FBgn0010894	0.617088	0.812078
FBgn0035612	0.515027	2.37492
FBgn0035611	0.566177	0.868251
FBgn0035610	0.40978	0.630319
FBgn0085371	0.450217	1.2684
FBgn0035604	0.45329	2.92638
FBgn0035603	0.661582	0.791009
FBgn0035601	0.623318	0.845511
FBgn0004380	0.745531	0.833682
FBgn0016031	0.644639	0.805638
FBgn0052423	0.625358	0.842244
FBgn0263831	0.575915	0.914091
FBgn0035586	0.683142	0.831655
FBgn0035588	0.659838	0.799896
FBgn0035590	0.656425	0.833221
FBgn0035592	0.694621	0.803925
FBgn0040843	0.61807	2.83828
FBgn0035845	0.389115	0.43964
FBgn0259916	0.614841	0.870734
FBgn0035844	0.509962	2.19348
FBgn0029113	0.668922	0.820479
FBgn0042112	0.647447	0.811438
FBgn0035839	0.696382	0.805433
FBgn0262716	0.584288	0.823416
FBgn0035833	0.636117	0.839785
FBgn0263241	0.902333	0.849474
FBgn0036685	0.635972	0.801217
FBgn0036684	0.724823	0.843929
FBgn0036680	0.503539	1.84166
FBgn0036679	0.466875	1.43712
FBgn0036678	0.444408	1.49896
FBgn0036677	0.418866	0.454214
FBgn0003250	0.457438	0.92758
FBgn0036667	0.644974	0.831544
FBgn0036665	0.40781	0.763488
FBgn0036663	0.619237	0.847702
FBgn0025582	0.604901	0.854585
FBgn0036660	0.459629	0.814773
FBgn0004556	0.657001	0.832189
FBgn0043578	3.65035	0.919976
FBgn0036656	0.401513	0.479527
FBgn0063485	0.620371	0.810239
FBgn0040512	0.619069	0.806897
FBgn0010223	4.69648	0.944419
FBgn0260960	0.632114	0.858651
FBgn0017572	0.657299	0.836868
FBgn0004465	0.644574	0.810359
FBgn0036648	0.608719	0.811564
FBgn0027500	0.521482	0.834632
FBgn0003741	0.703774	2.14894
FBgn0036643	0.611118	0.811525
FBgn0036641	0.582282	0.795601
FBgn0036640	4.65239	0.807492
FBgn0036638	0.487765	2.32968
FBgn0263131	3.24891	0.828936
FBgn0260388	0.684877	0.856272
FBgn0004569	3.58148	0.85658
FBgn0261799	0.458862	0.467357
FBgn0259933	0.692106	0.839275
FBgn0035436	0.698547	0.833069
FBgn0035438	0.62309	0.839939
FBgn0035439	0.459123	2.46947
FBgn0036728	0.63408	0.796498
FBgn0052185	3.76046	2.21512
FBgn0036732	0.741006	0.839679
FBgn0036734	0.69083	0.798862
FBgn0259174	0.614028	0.811291
FBgn0036738	0.590278	1.45547
FBgn0036742	0.73121	0.803629
FBgn0085280	0.496906	0.583627
FBgn0052183	3.20544	1.90537
FBgn0052182	0.459727	2.77214
FBgn0052181	3.73877	0.824976
FBgn0036126	0.63793	0.850187
FBgn0003206	0.606861	0.808169
FBgn0004552	0.470429	0.616901
FBgn0035110	0.661595	0.796735
FBgn0027587	0.598043	0.816814
FBgn0025592	0.65431	0.830628
FBgn0028648	0.654387	0.807846
FBgn0016036	0.446384	2.75045
FBgn0035760	0.683386	0.93216
FBgn0035762	0.62955	0.845086
FBgn0002909	0.807787	0.791232
FBgn0027567	0.656073	0.809155
FBgn0085411	0.450735	1.6637
FBgn0085385	0.465745	0.579531
FBgn0026404	0.971101	0.817331
FBgn0259932	3.61139	2.06635
FBgn0040823	0.408432	1.6932
FBgn0036070	3.57633	0.836648
FBgn0036080	0.458149	0.437553
FBgn0052061	0.966719	0.804077
FBgn0052062	0.439101	0.923735
FBgn0001179	0.660747	0.814023
FBgn0036096	0.668389	0.857187
FBgn0052068	0.637371	0.848147
FBgn0010762	0.69983	0.856517
FBgn0036099	0.587238	0.844372
FBgn0026160	0.661049	0.860441
FBgn0036105	0.649901	0.833924
FBgn0036107	0.711474	0.790715
FBgn0036110	0.788591	0.713
FBgn0036112	0.430667	0.483625
FBgn0052079	0.503125	0.765604
FBgn0036116	0.706536	0.913469
FBgn0036118	0.647412	0.776711
FBgn0025355	0.778051	0.877011
FBgn0026263	0.644164	0.914786
FBgn0035829	0.617892	0.836276
FBgn0027554	0.599886	0.820034
FBgn0024187	0.575603	0.82804
FBgn0035825	0.661952	0.838066
FBgn0036463	0.683543	0.9632
FBgn0036462	0.675363	0.789395
FBgn0035771	0.629593	0.795128
FBgn0082598	0.604004	0.823949
FBgn0035777	0.407269	0.987228
FBgn0052379	0.492994	0.464901
FBgn0035779	3.46259	1.52588
FBgn0259935	3.26843	0.803394
FBgn0035785	0.517996	0.532351
FBgn0035788	0.405264	0.494802
FBgn0035790	0.472487	3.00128
FBgn0035793	0.658259	0.834204
FBgn0268063	3.76339	0.883022
FBgn0028582	0.635751	0.815261
FBgn0035799	3.73884	0.812154
FBgn0035802	0.989244	0.779402
FBgn0035806	0.946287	0.916598
FBgn0035811	0.621339	0.823892
FBgn0052406	3.0367	1.68501
FBgn0028980	0.687873	0.864348
FBgn0035669	0.434531	2.27647
FBgn0259164	0.486767	1.41357
FBgn0035977	3.66566	2.29447
FBgn0052040	0.545224	1.67757
FBgn0052039	0.644705	0.791173
FBgn0085484	0.59549	0.84222
FBgn0085485	3.49243	1.0258
FBgn0035980	0.580953	0.847059
FBgn0035981	0.57825	0.814672
FBgn0001228	0.72122	0.797936
FBgn0001223	0.666024	0.81081
FBgn0001224	0.605123	0.817254
FBgn0001226	0.604129	0.812946
FBgn0035985	1.01361	2.15239
FBgn0035987	0.54644	0.829929
FBgn0023129	0.626911	0.817415
FBgn0037098	0.656273	0.797163
FBgn0264561	0.664253	0.846636
FBgn0045073	0.661939	0.844678
FBgn0260653	3.625	2.8284
FBgn0260655	0.565299	0.810145
FBgn0036889	0.785219	0.867534
FBgn0036492	0.61855	0.810469
FBgn0036489	0.642622	0.836926
FBgn0036486	0.973681	0.803359
FBgn0047178	0.634867	0.80434
FBgn0014002	0.63332	0.783652
FBgn0036483	0.469937	0.841011
FBgn0036481	0.51236	1.96103
FBgn0036476	0.976513	0.836437
FBgn0086690	0.870997	0.910906
FBgn0036471	0.525393	3.07986
FBgn0261090	0.413523	2.28152
FBgn0052206	0.446032	2.47731
FBgn0016797	0.7163	0.851796
FBgn0036851	3.14959	1.4428
FBgn0002945	3.95768	2.26791
FBgn0036837	0.612879	0.815167
FBgn0036833	0.392773	0.611257
FBgn0036816	0.623549	0.843842
FBgn0036814	0.757177	0.829678
FBgn0036812	0.89902	0.884244
FBgn0036805	0.600504	0.871116
FBgn0036804	0.649474	0.785307
FBgn0040322	3.8656	2.80097
FBgn0042134	0.635872	0.80517
FBgn0013717	0.72519	0.809479
FBgn0036793	0.622219	1.00214
FBgn0036789	3.12744	1.80977
FBgn0036786	0.433071	1.43885
FBgn0011706	3.74056	2.0898
FBgn0015946	0.444238	2.84386
FBgn0036785	0.92451	0.844061
FBgn0003997	0.905868	2.12762
FBgn0036781	0.360248	2.40329
FBgn0036775	0.6904	0.806483
FBgn0005633	0.513788	0.466377
FBgn0052220	0.501621	2.74263
FBgn0036924	0.806582	0.856991
FBgn0262518	0.637998	0.776431
FBgn0003744	0.624508	0.789611
FBgn0036911	0.580687	0.819907
FBgn0023094	0.640641	0.830806
FBgn0040786	0.680994	0.913102
FBgn0036908	0.608041	0.789624
FBgn0022959	0.614577	0.820035
FBgn0035960	0.778589	0.856237
FBgn0023479	0.753322	0.880295
FBgn0043806	0.734479	0.844797
FBgn0040827	0.696896	0.848572
FBgn0035964	0.668147	0.817839
FBgn0263456	4.56943	1.82911
FBgn0036317	0.62398	0.808783
FBgn0036316	0.62742	0.821395
FBgn0036314	0.602514	0.82818
FBgn0260945	0.658275	0.813701
FBgn0036310	0.782928	0.815238
FBgn0036309	0.774179	0.788876
FBgn0036306	0.61026	0.828975
FBgn0010235	0.639826	0.838601
FBgn0015793	0.634845	0.831335
FBgn0035867	0.642633	0.886553
FBgn0087039	0.628269	0.887012
FBgn0001104	0.617421	0.853628
FBgn0035727	0.817725	0.86083
FBgn0035724	0.939937	0.806561
FBgn0035722	0.643847	0.829743
FBgn0035720	0.663707	0.813603
FBgn0041194	3.83743	0.929944
FBgn0052392	3.76947	0.830098
FBgn0035715	0.593086	0.822232
FBgn0035713	0.621658	0.808031
FBgn0005626	4.77852	0.905628
FBgn0035710	0.809458	0.928076
FBgn0024177	0.462049	0.838407
FBgn0002926	0.432918	2.64823
FBgn0263973	0.765012	2.12527
FBgn0035704	0.670362	0.826471
FBgn0035702	3.79592	2.27755
FBgn0035699	0.87513	1.678
FBgn0001258	0.720669	0.792606
FBgn0035697	0.406363	0.477732
FBgn0035696	0.597014	0.802169
FBgn0035692	0.542724	0.803455
FBgn0022935	0.648964	0.858329
FBgn0022699	0.608999	0.830624
FBgn0035690	0.691846	0.90797
FBgn0035688	0.614823	0.797434
FBgn0085300	0.503503	0.524723
FBgn0035685	0.357574	1.72001
FBgn0020765	0.720835	0.618357
FBgn0052404	0.482132	1.47301
FBgn0052405	0.42848	0.528376
FBgn0042119	0.761125	0.777304
FBgn0002440	0.443144	1.28778
FBgn0035678	3.80579	2.1013
FBgn0035674	0.643796	0.876178
FBgn0035957	0.848521	0.809313
FBgn0037135	0.667587	0.822512
FBgn0037142	0.456222	0.845904
FBgn0037149	0.997132	0.831779
FBgn0015075	0.597903	0.761704
FBgn0036366	0.720256	0.837683
FBgn0036360	0.424039	1.26522
FBgn0053263	0.4652	0.528404
FBgn0052121	0.465388	2.62086
FBgn0036356	0.650996	0.818864
FBgn0052396	0.878791	0.823551
FBgn0036380	0.433379	2.43221
FBgn0085249	0.529938	0.48242
FBgn0264001	1.02414	0.845723
FBgn0036377	0.54699	0.567761
FBgn0086785	0.58363	0.813148
FBgn0036372	0.797415	0.78739
FBgn0036369	0.893688	0.808285
FBgn0036367	0.621732	0.539281
FBgn0004179	0.630957	0.79793
FBgn0025702	3.80628	0.877063
FBgn0027086	0.652228	0.858299
FBgn0037172	3.89222	0.826633
FBgn0037174	0.393832	2.37101
FBgn0037176	0.56193	3.05546
FBgn0037191	3.74766	0.777149
FBgn0053169	0.677891	0.819045
FBgn0053170	0.638062	0.850227
FBgn0037200	0.679179	0.79631
FBgn0037202	0.594994	0.850967
FBgn0037203	0.656762	0.86244
FBgn0037204	0.435134	1.43945
FBgn0029690	0.447084	2.87147
FBgn0033015	0.608913	0.82422
FBgn0040849	0.525698	2.67127
FBgn0033033	3.52713	2.183
FBgn0050438	3.58732	0.973796
FBgn0033047	0.552544	1.6758
FBgn0085229	0.660036	0.798038
FBgn0033041	0.461428	0.504507
FBgn0085414	3.33448	1.42159
FBgn0263109	3.10054	2.45997
FBgn0264959	0.61732	0.774289
FBgn0033050	0.629746	0.847985
FBgn0033055	0.608109	0.815846
FBgn0038106	0.632315	0.823385
FBgn0034489	0.489767	2.54977
FBgn0033060	0.777309	0.845083
FBgn0033069	0.813856	0.812517
FBgn0050431	0.598046	2.31348
FBgn0033074	0.949101	0.808811
FBgn0263144	0.63627	0.842194
FBgn0086655	0.90693	0.879449
FBgn0042085	0.664167	0.815691
FBgn0029131	0.618144	0.855851
FBgn0050443	0.706322	0.804977
FBgn0013732	0.564224	0.842727
FBgn0000054	0.642814	0.795364
FBgn0033085	0.827768	0.796199
FBgn0033086	0.559967	0.799734
FBgn0033088	0.626387	0.817847
FBgn0033090	0.631889	0.83106
FBgn0033092	0.63971	0.833681
FBgn0033093	1.01791	0.973026
FBgn0014009	0.656934	0.827811
FBgn0028579	0.673355	0.792791
FBgn0042083	0.845114	0.876271
FBgn0265003	0.648158	0.84178
FBgn0266186	0.644025	0.825222
FBgn0033450	1.00544	0.937827
FBgn0050015	0.649899	0.782942
FBgn0027525	0.560736	0.833323
FBgn0033558	3.52476	1.9652
FBgn0033556	0.692878	0.817134
FBgn0033554	0.784769	0.815321
FBgn0086898	3.5079	3.01431
FBgn0033550	0.596424	0.816371
FBgn0033548	0.601539	0.824957
FBgn0027499	0.625552	0.800638
FBgn0053144	0.640462	0.824415
FBgn0024956	0.580264	0.790117
FBgn0033543	0.667919	0.854163
FBgn0005586	0.468846	0.843463
FBgn0033539	0.594481	0.835434
FBgn0033528	0.65302	0.846791
FBgn0261862	0.636285	0.819563
FBgn0033526	1.02946	0.862889
FBgn0034379	0.940144	0.846948
FBgn0053998	0.440189	0.740975
FBgn0053147	0.452258	1.74881
FBgn0034387	3.62739	2.0646
FBgn0034389	3.7608	2.17209
FBgn0034391	0.447608	0.55697
FBgn0010551	0.611307	0.861294
FBgn0034399	0.634887	0.81412
FBgn0034402	0.915135	0.846535
FBgn0267351	0.753095	0.802911
FBgn0034411	0.581104	0.808568
FBgn0265356	0.705061	0.891981
FBgn0034416	0.770871	0.794553
FBgn0261014	0.617603	0.796649
FBgn0015477	0.661982	0.832674
FBgn0050471	0.439264	0.602348
FBgn0050467	0.72493	0.816459
FBgn0034029	0.610164	0.840403
FBgn0034031	0.90144	0.798327
FBgn0033890	0.590084	0.99343
FBgn0033889	0.622168	0.813615
FBgn0033888	0.902483	0.80325
FBgn0033887	3.46592	2.09456
FBgn0033886	0.59082	0.824774
FBgn0262739	0.635983	0.855751
FBgn0013733	0.635822	0.804051
FBgn0033883	0.673276	0.847404
FBgn0086356	0.623768	0.819724
FBgn0033879	0.553804	0.824425
FBgn0033876	0.455539	2.14251
FBgn0033873	0.426442	0.627979
FBgn0000662	0.648388	0.783044
FBgn0033865	0.540688	0.807241
FBgn0033862	3.88242	0.826246
FBgn0033861	3.69073	0.801012
FBgn0027581	0.655938	1.97568
FBgn0261990	3.86441	2.67571
FBgn0261989	0.865559	2.14119
FBgn0260964	4.09648	2.69452
FBgn0004638	0.616152	0.807927
FBgn0033844	0.645669	0.834238
FBgn0033842	0.625244	0.778007
FBgn0000119	0.791283	0.815859
FBgn0259221	0.675952	0.826815
FBgn0000319	0.637343	0.822431
FBgn0033830	0.459795	0.599888
FBgn0033826	3.49825	0.639247
FBgn0052843	0.466552	1.42811
FBgn0033819	3.76262	0.858132
FBgn0033818	0.485994	0.789212
FBgn0033816	0.690725	0.819052
FBgn0033814	0.633164	0.829871
FBgn0033178	1.04894	0.829206
FBgn0261397	0.617748	0.829991
FBgn0033187	0.652793	0.835078
FBgn0033274	3.91216	0.828675
FBgn0033272	0.622208	0.839431
FBgn0010504	0.66245	0.836128
FBgn0263593	0.646013	0.80483
FBgn0033268	0.698162	0.833091
FBgn0260398	0.620454	0.847142
FBgn0050372	0.596978	0.804229
FBgn0033260	0.627539	0.832869
FBgn0025469	0.647118	0.853176
FBgn0021814	0.633491	0.82578
FBgn0033252	0.731631	1.97142
FBgn0033249	0.459027	0.461203
FBgn0027788	0.416205	1.32465
FBgn0033248	0.886027	0.789946
FBgn0033246	0.631623	0.803193
FBgn0033244	0.629	0.806175
FBgn0033243	0.769562	0.861974
FBgn0026361	0.684904	0.826972
FBgn0033241	0.628171	0.827716
FBgn0033236	0.656509	0.80205
FBgn0050380	3.52456	2.07349
FBgn0033235	0.593429	0.820409
FBgn0026393	3.75306	0.99853
FBgn0033232	0.709063	0.7999
FBgn0029093	0.582793	0.805157
FBgn0033225	0.642484	0.810143
FBgn0035032	0.674631	0.80453
FBgn0069913	0.79438	0.802324
FBgn0053527	0.694278	0.887706
FBgn0035026	0.660334	0.810933
FBgn0016687	0.580274	0.843968
FBgn0035016	0.616053	0.813833
FBgn0019886	0.61505	0.805236
FBgn0017556	0.850209	0.815179
FBgn0035006	0.448313	1.3782
FBgn0035004	0.782449	0.78208
FBgn0259210	3.69304	0.584104
FBgn0259729	3.81234	0.780846
FBgn0035003	3.68003	0.870475
FBgn0010414	3.7629	1.45397
FBgn0034138	0.643823	0.838189
FBgn0034133	0.897596	0.832008
FBgn0034131	3.03917	1.34893
FBgn0034127	0.860934	0.814428
FBgn0029153	0.474986	0.829841
FBgn0034120	0.600001	0.855735
FBgn0262560	0.649	0.793835
FBgn0034117	0.982553	0.856185
FBgn0262511	0.604552	0.828546
FBgn0034113	0.592681	0.820889
FBgn0034109	0.728863	0.829167
FBgn0034105	0.900247	0.809639
FBgn0001308	0.69368	0.854776
FBgn0025519	0.663938	0.820298
FBgn0261612	3.65453	1.93976
FBgn0034065	0.641571	0.795666
FBgn0034069	0.427216	0.567598
FBgn0034070	0.44323	1.65762
FBgn0034071	0.643082	0.792445
FBgn0083983	0.603548	0.831202
FBgn0014020	0.586799	0.794369
FBgn0034075	0.871999	0.820432
FBgn0010052	4.77829	2.82031
FBgn0050095	3.45198	2.82048
FBgn0086676	0.642876	0.847029
FBgn0033458	0.548449	0.638798
FBgn0000606	0.390351	0.465271
FBgn0033468	0.647837	0.786538
FBgn0033467	0.673865	0.829384
FBgn0011656	0.758452	0.887911
FBgn0033464	3.20047	0.634053
FBgn0038397	0.519881	2.55428
FBgn0034817	0.736781	0.813426
FBgn0003062	0.59815	0.853987
FBgn0034814	0.654376	0.820455
FBgn0010622	0.610597	0.868576
FBgn0261705	0.421194	1.38402
FBgn0024222	0.626736	0.845051
FBgn0034800	0.803893	0.791079
FBgn0010660	0.663129	0.808542
FBgn0267823	0.650401	0.83969
FBgn0034792	0.629365	0.793302
FBgn0038395	0.742101	0.814199
FBgn0001263	0.518213	0.631604
FBgn0034786	0.682754	0.84388
FBgn0259145	0.454779	0.572427
FBgn0028371	0.662257	0.818427
FBgn0034769	0.501325	0.73586
FBgn0005631	0.806933	0.861164
FBgn0050077	0.698316	0.817384
FBgn0038302	3.79894	0.874293
FBgn0010638	0.652127	0.853948
FBgn0033949	0.763988	0.886251
FBgn0033955	0.557859	0.813654
FBgn0010388	3.74214	2.10981
FBgn0050476	0.679146	0.816811
FBgn0033961	0.628761	0.811662
FBgn0034237	0.680894	0.825861
FBgn0263113	0.576706	0.826854
FBgn0038304	0.656522	0.792144
FBgn0028382	0.58659	0.845172
FBgn0034240	0.697792	0.867171
FBgn0033942	0.839327	0.870479
FBgn0024698	0.739585	0.829359
FBgn0033931	0.456639	1.40511
FBgn0085214	0.408235	0.478439
FBgn0050067	0.433956	2.82373
FBgn0033925	0.676239	0.795781
FBgn0033919	0.606307	0.839697
FBgn0034964	0.626876	0.824542
FBgn0003353	0.676884	2.21467
FBgn0034967	0.597615	0.773868
FBgn0034968	0.613098	0.802871
FBgn0283666	0.663952	0.867773
FBgn0085345	0.523056	2.15606
FBgn0034971	0.628515	0.820494
FBgn0259209	0.595475	0.856175
FBgn0034974	0.45023	2.24157
FBgn0086129	0.628359	0.79985
FBgn0034975	0.636982	0.792538
FBgn0041706	3.34568	0.871402
FBgn0034978	0.528817	2.218
FBgn0019643	0.688219	0.813171
FBgn0015544	0.639255	0.796719
FBgn0034985	0.680108	0.81682
FBgn0259937	0.591211	0.825928
FBgn0266083	0.808813	0.800318
FBgn0034989	0.595593	0.839089
FBgn0050418	0.441999	0.924681
FBgn0034996	0.415719	0.462318
FBgn0034997	3.96496	0.850663
FBgn0005636	0.538073	0.965871
FBgn0034999	0.84039	0.821306
FBgn0004101	0.725975	0.87659
FBgn0035000	0.435395	0.427169
FBgn0034139	3.83428	2.01244
FBgn0016131	0.414491	1.03466
FBgn0034144	0.660384	0.82169
FBgn0034145	0.446817	0.837298
FBgn0259823	0.499794	2.90937
FBgn0024232	0.423875	0.516779
FBgn0085486	0.747872	0.838144
FBgn0085487	0.479798	2.46919
FBgn0013763	0.638333	0.836451
FBgn0053544	0.480218	3.16008
FBgn0034158	0.833571	0.813039
FBgn0040743	0.444252	0.475241
FBgn0025830	0.740863	0.967903
FBgn0026533	0.656157	0.81697
FBgn0028737	0.642548	0.807275
FBgn0034162	0.74322	0.815624
FBgn0025827	0.539717	0.490619
FBgn0034165	0.584256	0.520338
FBgn0016691	0.62503	0.844628
FBgn0034166	0.440285	0.602074
FBgn0004784	4.76151	1.44401
FBgn0003091	0.676037	2.14344
FBgn0034168	0.427121	1.3506
FBgn0034172	0.625749	0.805571
FBgn0004580	0.533168	0.905779
FBgn0034177	1.02142	0.86037
FBgn0263864	0.654164	0.828268
FBgn0023172	0.648524	0.79884
FBgn0038312	0.732408	0.837999
FBgn0034182	0.784868	0.819921
FBgn0034183	0.475455	1.36725
FBgn0034184	0.683794	0.797647
FBgn0034191	0.720618	0.867892
FBgn0050456	0.659708	0.783665
FBgn0034194	0.62158	0.854017
FBgn0038313	0.609549	0.84459
FBgn0034197	3.12186	0.611404
FBgn0034198	0.698383	0.796469
FBgn0034199	0.81576	0.827204
FBgn0034200	0.765674	0.785836
FBgn0262961	0.634172	0.921792
FBgn0265487	0.679928	0.812179
FBgn0010620	0.63781	0.830298
FBgn0040491	0.647744	0.806474
FBgn0062449	0.633925	0.834793
FBgn0033650	0.42052	0.497932
FBgn0033652	0.62288	0.934176
FBgn0033653	0.63402	0.863787
FBgn0259832	0.60421	0.830383
FBgn0033657	3.25174	3.00835
FBgn0033766	0.765476	0.77218
FBgn0261625	0.788042	0.849322
FBgn0261673	0.794437	0.83577
FBgn0030688	3.61256	1.64049
FBgn0033760	0.723631	2.7507
FBgn0061359	3.70485	0.848164
FBgn0033757	1.03367	0.874933
FBgn0022764	0.651188	0.813821
FBgn0033754	0.603611	0.790616
FBgn0050020	0.669945	0.829533
FBgn0033569	0.825157	0.865688
FBgn0004117	0.619658	0.815999
FBgn0033448	0.614302	0.830368
FBgn0033447	3.64178	0.820207
FBgn0050001	3.79005	0.805362
FBgn0033446	0.631308	0.791594
FBgn0027589	3.04768	1.63877
FBgn0033442	0.781011	0.826494
FBgn0259678	0.954526	2.1783
FBgn0038315	0.432201	0.522352
FBgn0023143	0.632519	0.811882
FBgn0033438	0.682835	0.923925
FBgn0053139	0.64531	0.807551
FBgn0050089	0.539423	0.81935
FBgn0034046	0.894707	0.819695
FBgn0034047	3.75967	2.10012
FBgn0001325	0.452242	1.38513
FBgn0050429	0.975995	0.800055
FBgn0262566	0.806807	0.849624
FBgn0266129	0.387377	1.53912
FBgn0004919	0.975119	0.914337
FBgn0001147	0.429245	2.55417
FBgn0265434	0.714093	0.830448
FBgn0010435	0.702832	0.853766
FBgn0035090	0.81128	0.898407
FBgn0035089	3.91598	0.825947
FBgn0002607	0.603828	0.84121
FBgn0037736	3.0852	0.764819
FBgn0035087	0.626114	0.800508
FBgn0027599	0.668002	0.806788
FBgn0035084	0.826644	3.02002
FBgn0035083	0.699617	0.808895
FBgn0035082	0.593828	0.784866
FBgn0043792	4.49645	1.60285
FBgn0035076	0.757874	0.849818
FBgn0050423	0.641115	0.781182
FBgn0035073	3.59218	0.812843
FBgn0035069	0.822607	0.807616
FBgn0023181	0.784303	2.02148
FBgn0028738	0.461914	1.55889
FBgn0015801	3.61756	0.840532
FBgn0041205	0.613828	0.853827
FBgn0035064	0.840293	0.828275
FBgn0025578	0.470566	1.89615
FBgn0086908	0.844941	0.847056
FBgn0034050	0.588291	0.80954
FBgn0050093	0.875216	0.838075
FBgn0034053	0.521903	1.88355
FBgn0034054	0.797318	0.861751
FBgn0002431	0.669995	0.820464
FBgn0034059	0.652935	0.854014
FBgn0034060	0.767848	0.81912
FBgn0034063	0.737997	0.830996
FBgn0034820	0.940536	0.793755
FBgn0034827	3.74162	0.826805
FBgn0037734	0.652953	0.792621
FBgn0262843	0.574266	0.818853
FBgn0034835	0.813258	0.811135
FBgn0034844	3.76962	0.876752
FBgn0033460	0.681969	0.811824
FBgn0035059	0.657895	0.825866
FBgn0263395	0.673278	0.791877
FBgn0034422	0.608325	0.831597
FBgn0034423	0.480262	0.820194
FBgn0034249	0.600444	0.814122
FBgn0034248	0.641302	0.848926
FBgn0085234	3.15537	2.27591
FBgn0034697	0.699512	0.821805
FBgn0243516	0.636909	0.778922
FBgn0037338	0.725151	0.876198
FBgn0034689	0.635944	0.798562
FBgn0034687	0.893489	0.862075
FBgn0034684	0.773862	0.852921
FBgn0005778	0.825598	0.839148
FBgn0085399	0.505098	0.664349
FBgn0050401	0.479869	0.844513
FBgn0037341	0.629869	0.80979
FBgn0034670	0.642427	2.77614
FBgn0034665	0.453085	0.937872
FBgn0034664	3.6572	2.24161
FBgn0034662	0.55572	0.537115
FBgn0042098	0.474682	2.30028
FBgn0034660	0.51092	1.37425
FBgn0050404	0.646553	0.80535
FBgn0050403	1.07394	0.823174
FBgn0266346	4.53563	2.02519
FBgn0260223	0.643688	0.838983
FBgn0027360	0.61574	0.823769
FBgn0037342	0.647168	0.830533
FBgn0003687	0.637944	0.847169
FBgn0259725	3.61592	0.835035
FBgn0259726	3.65632	0.828624
FBgn0034649	0.663901	0.811463
FBgn0034647	4.54713	0.861959
FBgn0034646	0.623606	0.834877
FBgn0050284	0.994954	0.844252
FBgn0034849	0.646918	0.838804
FBgn0050273	3.71569	0.908036
FBgn0050269	0.665835	0.798015
FBgn0037340	0.660799	0.799115
FBgn0040658	0.811476	0.855373
FBgn0034763	0.661818	0.810878
FBgn0010397	0.601957	0.819696
FBgn0050076	0.425055	0.509061
FBgn0263076	3.09844	0.695352
FBgn0034242	0.658825	0.841052
FBgn0040294	0.63829	0.786287
FBgn0016701	0.664057	0.817067
FBgn0034700	0.828714	0.833257
FBgn0037339	0.623917	0.807216
FBgn0029084	0.399649	0.788303
FBgn0000008	0.86839	0.994584
FBgn0034704	0.649846	0.828628
FBgn0034706	0.646774	0.793192
FBgn0029079	0.6498	0.84599
FBgn0029006	0.605468	0.825978
FBgn0034258	0.65521	0.827012
FBgn0038871	0.777701	0.840353
FBgn0050109	0.72397	0.84321
FBgn0260763	0.627365	2.53946
FBgn0034261	0.642511	0.880333
FBgn0034263	0.948839	0.817969
FBgn0034264	0.602856	0.833709
FBgn0034266	0.661943	0.796685
FBgn0034267	3.70108	0.943236
FBgn0034271	0.729346	0.792612
FBgn0034274	0.509163	0.821825
FBgn0027572	0.693697	0.82256
FBgn0026309	0.720016	0.83221
FBgn0028744	0.62234	0.844847
FBgn0028743	0.743076	2.16964
FBgn0259211	0.44722	0.560003
FBgn0015522	0.914314	0.962024
FBgn0278604	0.639763	0.808864
FBgn0034281	3.14831	0.481411
FBgn0011589	0.679079	0.538721
FBgn0034288	0.455914	0.495159
FBgn0034289	0.476305	0.480454
FBgn0085415	0.52305	1.74879
FBgn0054005	0.50764	0.524882
FBgn0034300	0.815001	0.821097
FBgn0085225	0.415374	0.449294
FBgn0028983	0.646777	0.799749
FBgn0037737	0.615122	0.804059
FBgn0000337	0.480549	2.49558
FBgn0050497	0.620052	0.827977
FBgn0003733	3.19052	1.3613
FBgn0085245	0.539083	0.784738
FBgn0033212	0.594707	0.825707
FBgn0033210	0.586964	0.826739
FBgn0033208	0.695657	0.829266
FBgn0033207	3.33834	1.88406
FBgn0038318	0.702511	0.829846
FBgn0033206	0.633174	0.825934
FBgn0033199	0.665506	0.802378
FBgn0033195	0.946746	0.948085
FBgn0004133	0.848936	0.855049
FBgn0004132	0.647882	0.847747
FBgn0050499	0.590616	0.841665
FBgn0033191	0.625838	0.807789
FBgn0033188	0.66983	0.854017
FBgn0038316	0.655175	0.768596
FBgn0002716	3.84762	0.860809
FBgn0026378	0.659634	0.859103
FBgn0034454	0.515184	2.17815
FBgn0034455	0.61109	0.847054
FBgn0034456	0.414567	1.27525
FBgn0034457	0.38147	0.483804
FBgn0011476	0.628468	0.817076
FBgn0034459	1.04159	0.827154
FBgn0034460	3.80991	2.09213
FBgn0262966	0.845602	0.79586
FBgn0034461	3.97862	0.839209
FBgn0034463	0.869433	0.794546
FBgn0028372	0.822163	0.816402
FBgn0034468	3.33602	0.915281
FBgn0027378	0.602529	0.775419
FBgn0034472	0.715512	0.826046
FBgn0034475	0.442623	2.90715
FBgn0034476	0.817257	2.08527
FBgn0034479	0.87752	0.815876
FBgn0004364	0.453518	0.94474
FBgn0034481	3.35353	0.470615
FBgn0000283	0.542034	0.844191
FBgn0034485	0.405824	1.49937
FBgn0034487	0.708218	0.822941
FBgn0034491	0.692295	0.842254
FBgn0022960	0.607449	0.817776
FBgn0050157	0.677137	0.812201
FBgn0033121	0.68262	0.81137
FBgn0066292	0.71696	0.604972
FBgn0038311	0.78908	0.825068
FBgn0053558	0.670965	0.817274
FBgn0265137	0.632515	0.77702
FBgn0033110	3.1496	0.857371
FBgn0265935	0.59132	0.814672
FBgn0033454	0.626504	0.795483
FBgn0016641	0.644507	0.822488
FBgn0000326	0.658248	0.861478
FBgn0027783	1.00763	0.835404
FBgn0016684	0.775345	2.01923
FBgn0033969	0.947003	0.839552
FBgn0001319	0.45202	0.523436
FBgn0263197	0.593473	0.792428
FBgn0038309	3.21965	2.65044
FBgn0034231	0.656566	0.826672
FBgn0034224	0.473798	0.507081
FBgn0027506	0.59955	0.833391
FBgn0025716	0.673144	0.815392
FBgn0034214	0.64566	0.768081
FBgn0021818	0.747743	0.821307
FBgn0033639	0.648274	0.798403
FBgn0033638	0.594032	0.801215
FBgn0035033	0.437808	0.873942
FBgn0035034	3.76014	0.823107
FBgn0033224	0.637722	0.817041
FBgn0033672	0.619132	0.829148
FBgn0011704	0.693139	0.773775
FBgn0053145	0.786028	0.862039
FBgn0033667	0.476543	2.49401
FBgn0260959	0.619651	0.792282
FBgn0038306	0.629468	0.88798
FBgn0033767	0.48944	0.854627
FBgn0033770	0.567115	0.799559
FBgn0261545	0.646315	0.84991
FBgn0026741	0.586101	0.821983
FBgn0020930	0.627925	0.80589
FBgn0015561	0.445396	1.4075
FBgn0051344	0.723631	0.835389
FBgn0028408	0.485031	2.17761
FBgn0033404	0.397153	0.509067
FBgn0016970	0.61428	0.811599
FBgn0051155	0.589493	0.827893
FBgn0034898	0.931903	0.885956
FBgn0034894	0.679985	0.810929
FBgn0050183	0.731266	0.817841
FBgn0011296	0.619469	0.850688
FBgn0034885	0.922518	0.922866
FBgn0034884	0.551369	0.456548
FBgn0034883	0.725538	0.939564
FBgn0260455	0.499631	0.787843
FBgn0038303	0.778113	0.851331
FBgn0034878	0.611269	0.828387
FBgn0034876	0.637262	0.795273
FBgn0041233	0.450149	0.515003
FBgn0050181	0.428267	1.77054
FBgn0000241	0.395361	2.31305
FBgn0015372	0.575435	0.835519
FBgn0034871	0.51521	1.38588
FBgn0034867	0.647461	1.04216
FBgn0034866	4.68044	0.469371
FBgn0034865	4.55191	0.469892
FBgn0034863	0.983507	0.798074
FBgn0026384	3.11945	1.31339
FBgn0034861	3.92562	0.864617
FBgn0034860	0.826654	2.17656
FBgn0034859	0.850668	0.874216
FBgn0028497	0.665465	0.820774
FBgn0041712	3.90354	2.03069
FBgn0003507	0.71965	0.917503
FBgn0034856	0.593062	0.646848
FBgn0050094	0.699218	0.80305
FBgn0050010	0.780948	0.830876
FBgn0033457	0.611814	0.812549
FBgn0027091	0.651801	0.809174
FBgn0034083	0.753786	0.810479
FBgn0015754	0.603187	0.796804
FBgn0019968	0.608753	0.862702
FBgn0034022	0.431047	0.523624
FBgn0034021	0.973232	0.76866
FBgn0000996	0.473658	0.940777
FBgn0011660	3.71188	0.898301
FBgn0034009	0.820776	0.798894
FBgn0034008	0.855191	0.847393
FBgn0265194	0.660101	0.919307
FBgn0038391	0.42447	0.461885
FBgn0013272	0.625296	0.814339
FBgn0034721	1.0441	0.804758
FBgn0034722	0.642504	0.810604
FBgn0025878	0.453249	2.4988
FBgn0034723	0.62131	0.851847
FBgn0034725	0.596219	2.95851
FBgn0034726	0.728282	0.818886
FBgn0022985	0.65474	0.800635
FBgn0003117	0.43776	0.641615
FBgn0034728	0.711117	0.817866
FBgn0034730	0.378201	1.54921
FBgn0034731	0.392576	2.40781
FBgn0034734	0.697323	0.83907
FBgn0034735	0.808641	0.826128
FBgn0034741	3.80317	0.95591
FBgn0038394	0.405895	2.12236
FBgn0034744	0.639615	0.83679
FBgn0026261	0.56711	0.813778
FBgn0053988	0.485938	0.544049
FBgn0261373	0.612584	0.805978
FBgn0260456	0.681175	0.813568
FBgn0038396	0.646529	0.830434
FBgn0085243	0.423473	0.629423
FBgn0050161	0.708565	0.804013
FBgn0050163	0.702621	2.19171
FBgn0035043	0.780818	2.89658
FBgn0035041	4.54874	1.63874
FBgn0035040	0.885189	1.86594
FBgn0035036	0.903222	0.795466
FBgn0002552	0.596277	0.844017
FBgn0034572	0.579329	0.836613
FBgn0027948	0.618389	0.851172
FBgn0050296	1.01255	0.990562
FBgn0034576	0.62123	0.851116
FBgn0034577	0.660172	0.788861
FBgn0034579	3.61309	0.834727
FBgn0034580	0.437453	2.65631
FBgn0003748	0.658993	0.803604
FBgn0085425	0.632589	1.00868
FBgn0034588	0.670399	0.47599
FBgn0015721	0.651458	1.63666
FBgn0002736	0.657369	0.842814
FBgn0021872	0.662357	0.823052
FBgn0026582	0.750196	0.797173
FBgn0034599	0.561574	0.787062
FBgn0261850	0.677947	0.792364
FBgn0050122	0.580758	0.82845
FBgn0086532	0.647584	0.797332
FBgn0053138	0.642526	0.815922
FBgn0033806	0.862824	0.884217
FBgn0040754	0.631244	0.813085
FBgn0011763	0.647911	0.806845
FBgn0033177	0.797002	0.811637
FBgn0025885	0.647402	0.8332
FBgn0050502	0.843826	2.12671
FBgn0040513	0.582715	0.818252
FBgn0033168	0.906632	0.827756
FBgn0033378	0.646237	0.797159
FBgn0033380	0.624764	0.812022
FBgn0003612	0.578199	0.792228
FBgn0033381	0.663743	0.849479
FBgn0028955	0.622934	0.789462
FBgn0050342	0.648698	0.770616
FBgn0050344	0.666881	0.845849
FBgn0050345	0.789186	0.835382
FBgn0261477	0.634695	0.853179
FBgn0034350	0.634497	0.829943
FBgn0050120	0.533235	0.562556
FBgn0034351	0.701947	0.820305
FBgn0034354	0.641088	0.790868
FBgn0262476	0.711151	0.768942
FBgn0034356	0.425015	2.85659
FBgn0003067	0.708616	0.833885
FBgn0085419	0.406644	1.44671
FBgn0034360	0.802973	0.910068
FBgn0034362	0.631597	0.861263
FBgn0034363	0.979817	0.799819
FBgn0034365	0.651944	0.913417
FBgn0266671	0.727041	0.829576
FBgn0000566	0.677181	0.829476
FBgn0033799	0.793984	0.82414
FBgn0020370	0.681824	0.822882
FBgn0033794	0.753875	0.782381
FBgn0033793	0.58809	0.93391
FBgn0005624	0.411249	0.806799
FBgn0265186	4.78382	0.958641
FBgn0033784	0.613201	0.791647
FBgn0033783	0.709963	0.833008
FBgn0013305	0.578521	0.839978
FBgn0025692	0.735729	0.832788
FBgn0033391	0.599568	0.794778
FBgn0002567	3.80278	0.791615
FBgn0033474	0.617263	0.832534
FBgn0040773	0.617786	0.819765
FBgn0265342	0.902878	0.813528
FBgn0262169	0.904217	0.8398
FBgn0033480	0.62647	0.789592
FBgn0033481	0.447071	0.613488
FBgn0033483	0.904112	0.867337
FBgn0033484	0.472339	3.00976
FBgn0001291	0.637596	0.839774
FBgn0004907	0.590313	0.80686
FBgn0033893	0.877948	0.863427
FBgn0002643	0.968407	0.904513
FBgn0259183	0.623949	0.824858
FBgn0086895	0.714879	0.811332
FBgn0033899	0.657035	0.820617
FBgn0033901	0.810072	0.828701
FBgn0033903	0.778513	0.823565
FBgn0000289	0.700262	0.806777
FBgn0033913	4.60249	1.95145
FBgn0034963	0.646521	0.810771
FBgn0013764	0.679245	0.794039
FBgn0050172	0.591808	2.46124
FBgn0061198	0.615492	0.794153
FBgn0034958	0.592257	0.825184
FBgn0034956	0.497018	1.6495
FBgn0053519	0.424485	1.02052
FBgn0034951	0.847944	0.839499
FBgn0283509	0.670898	0.85754
FBgn0034948	0.610474	0.806489
FBgn0034945	0.721218	0.847759
FBgn0034942	3.08592	0.509697
FBgn0034940	0.611627	0.815259
FBgn0034938	0.605296	0.803283
FBgn0034935	0.678351	2.65697
FBgn0034933	0.635204	0.799139
FBgn0263006	0.625672	0.833862
FBgn0034925	0.655603	0.830355
FBgn0034923	0.679191	0.828456
FBgn0034921	0.656619	0.822444
FBgn0025334	0.551649	0.597984
FBgn0025336	0.648441	0.85003
FBgn0025352	0.628461	0.816024
FBgn0025335	0.687041	0.818907
FBgn0033737	0.674803	0.791357
FBgn0033736	0.425398	1.94952
FBgn0033723	3.36448	1.62677
FBgn0033717	0.565053	0.852333
FBgn0033713	0.672897	0.810875
FBgn0033708	0.421487	2.59462
FBgn0262889	0.47201	0.475029
FBgn0033702	4.47003	0.690301
FBgn0033699	0.62037	0.828818
FBgn0033698	0.687313	0.809972
FBgn0000426	0.634027	0.831278
FBgn0053505	0.701403	0.803579
FBgn0053506	0.630386	0.769058
FBgn0033972	0.590341	0.802129
FBgn0042180	0.425489	0.831375
FBgn0034639	0.700914	0.842339
FBgn0034636	0.544143	1.46698
FBgn0034634	0.947848	0.889582
FBgn0034631	0.817811	0.850341
FBgn0010470	0.627501	0.81081
FBgn0010415	0.566778	0.825094
FBgn0034627	1.03733	1.01997
FBgn0034626	0.601135	0.83069
FBgn0000395	0.711364	0.974101
FBgn0034624	0.493306	0.457076
FBgn0034623	0.415739	0.495113
FBgn0050394	0.581295	0.828511
FBgn0250824	3.66771	0.857953
FBgn0034617	3.97808	0.796605
FBgn0034614	0.484135	0.846181
FBgn0050390	0.687341	0.823652
FBgn0050392	0.640563	0.831973
FBgn0085232	0.679912	0.956939
FBgn0261698	4.50413	2.83435
FBgn0033498	0.907023	0.796005
FBgn0085250	0.444338	0.432749
FBgn0265512	0.666951	0.824586
FBgn0260401	0.623721	0.816523
FBgn0260392	0.649128	0.791683
FBgn0000658	0.452034	0.532124
FBgn0053198	0.631125	0.801151
FBgn0034326	0.508252	1.65448
FBgn0034325	0.422465	1.26011
FBgn0053180	0.668392	0.845794
FBgn0063496	0.434743	0.700007
FBgn0063491	0.707715	0.80718
FBgn0027835	0.660895	0.787914
FBgn0034345	0.650254	0.820087
FBgn0034346	0.706906	0.822715
FBgn0034087	0.663485	0.829286
FBgn0265178	0.669275	0.80301
FBgn0034520	0.724253	2.30805
FBgn0267791	0.601453	0.840908
FBgn0034527	0.67399	0.822079
FBgn0034529	0.465359	0.797721
FBgn0034532	0.915467	0.75946
FBgn0034534	0.636227	0.862247
FBgn0034535	0.640648	0.84312
FBgn0034537	0.665813	0.824162
FBgn0039915	3.25433	2.90247
FBgn0034540	0.484792	2.1138
FBgn0034543	0.610893	0.81109
FBgn0085230	0.451947	0.492116
FBgn0085231	0.459	0.460088
FBgn0034548	0.428879	0.472221
FBgn0034551	0.421905	0.455841
FBgn0034554	0.629248	0.861164
FBgn0050295	0.978564	0.922917
FBgn0034558	0.437816	0.531712
FBgn0034560	0.89134	0.834611
FBgn0053704	0.886881	0.855241
FBgn0083951	0.584598	2.1296
FBgn0034564	0.625924	0.833623
FBgn0034566	0.950715	0.814756
FBgn0034570	0.838206	0.821429
FBgn0033349	0.654301	0.843527
FBgn0033352	0.644481	0.825407
FBgn0033355	3.45089	2.82432
FBgn0033357	0.662543	0.799463
FBgn0011300	0.630553	0.801569
FBgn0033364	3.79802	0.824505
FBgn0011746	0.630861	0.865131
FBgn0025709	4.64237	2.0491
FBgn0010220	0.564999	0.843486
FBgn0033376	0.644629	0.846919
FBgn0015838	0.684679	0.809206
FBgn0033166	0.610336	0.812107
FBgn0283450	0.640182	0.77591
FBgn0000352	0.449508	0.884332
FBgn0033155	0.421804	0.818421
FBgn0033154	0.423489	0.458366
FBgn0026602	0.798903	0.881432
FBgn0026389	0.446743	0.434376
FBgn0033149	0.791376	0.803994
FBgn0053140	0.7964	0.827924
FBgn0044011	0.721837	2.06013
FBgn0024293	0.715191	0.809908
FBgn0033138	0.539506	1.63811
FBgn0034493	3.46711	0.832551
FBgn0034495	3.79011	0.882457
FBgn0085228	0.416734	0.59317
FBgn0026136	3.71743	0.802321
FBgn0034502	0.685229	0.839259
FBgn0034504	0.622503	0.8407
FBgn0034505	0.743503	0.805586
FBgn0034506	0.758506	0.845469
FBgn0042198	3.80878	0.822354
FBgn0086604	0.462544	0.555471
FBgn0050154	0.636502	0.81065
FBgn0034512	0.647961	0.837677
FBgn0034513	0.785898	0.812491
FBgn0034094	3.62047	2.29568
FBgn0034095	0.583581	1.96893
FBgn0034097	0.87152	0.808049
FBgn0034310	0.664194	0.814828
FBgn0034304	0.561007	0.826923
FBgn0062440	0.632198	0.784887
FBgn0001222	0.640158	0.805287
FBgn0033673	0.953136	0.84032
FBgn0260012	0.67943	0.847668
FBgn0033677	0.612725	0.809137
FBgn0010339	0.637524	0.820916
FBgn0004463	0.673731	0.856789
FBgn0024732	0.727975	0.878851
FBgn0028407	0.427817	2.06681
FBgn0033680	3.69031	0.823422
FBgn0033686	3.75805	0.867051
FBgn0039914	0.737741	0.845341
FBgn0033687	1.09062	0.793171
FBgn0040759	0.54808	0.64239
FBgn0023167	0.597279	0.78023
FBgn0010621	0.616678	0.84655
FBgn0013773	4.58217	1.94192
FBgn0033982	0.800102	0.853116
FBgn0033984	0.462718	0.856646
FBgn0033985	3.21675	2.4506
FBgn0033987	0.687427	0.855098
FBgn0033988	0.630921	0.853846
FBgn0015371	0.521338	0.89971
FBgn0033994	1.06135	0.89935
FBgn0013467	0.513903	0.551667
FBgn0034000	0.714725	0.832338
FBgn0034002	0.781156	0.826711
FBgn0034718	0.668858	0.804364
FBgn0034716	0.551157	1.76893
FBgn0034709	0.617896	0.826047
FBgn0054045	0.461536	1.49522
FBgn0034435	0.75992	0.83088
FBgn0034439	0.590374	0.830038
FBgn0034442	0.932885	0.910284
FBgn0040273	0.637618	0.790359
FBgn0013325	0.625971	0.7898
FBgn0034446	0.666077	2.12112
FBgn0053087	0.591803	0.994104
FBgn0013726	0.600405	0.793629
FBgn0033278	0.951409	0.841475
FBgn0033283	0.427848	0.824357
FBgn0033287	0.708896	0.833827
FBgn0261588	0.446818	2.35457
FBgn0028836	0.64631	0.813886
FBgn0002569	0.521198	0.740956
FBgn0033307	3.80953	0.52072
FBgn0267792	3.58541	0.921351
FBgn0022027	0.656653	0.812337
FBgn0033316	0.866429	0.804256
FBgn0003892	0.924515	0.941858
FBgn0263120	0.602829	0.871864
FBgn0033321	0.99363	0.946611
FBgn0261267	0.647295	0.816665
FBgn0027585	0.914992	0.835498
FBgn0024189	0.446318	2.6282
FBgn0011286	0.461222	0.986476
FBgn0021825	0.647095	0.799967
FBgn0033339	0.649983	0.817855
FBgn0033340	0.586948	0.845806
FBgn0004921	0.63417	0.816117
FBgn0050349	0.649843	0.845614
FBgn0086712	0.690992	0.793556
FBgn0033636	0.99255	0.901348
FBgn0000577	0.457185	1.60705
FBgn0015872	0.667425	0.81781
FBgn0033631	0.638571	0.803789
FBgn0033629	0.451715	0.458399
FBgn0021795	0.686478	0.843136
FBgn0001276	0.616919	0.875482
FBgn0033624	0.642039	0.842136
FBgn0010425	0.55556	0.514238
FBgn0011555	0.58242	0.456407
FBgn0026385	0.410936	0.472625
FBgn0016047	0.42535	0.506361
FBgn0025373	0.626502	0.809535
FBgn0033614	3.52878	1.54673
FBgn0040763	0.93761	0.805254
FBgn0015582	0.731973	0.8721
FBgn0033610	0.877307	0.809045
FBgn0033609	0.585105	0.862278
FBgn0033607	0.680489	0.796439
FBgn0033605	0.574843	0.86176
FBgn0086519	0.677718	2.97849
FBgn0033601	0.512041	1.56108
FBgn0033600	0.534012	1.67693
FBgn0033597	0.465375	1.45792
FBgn0033593	0.977973	2.09397
FBgn0033592	4.5181	0.612204
FBgn0033591	0.463342	0.44851
FBgn0085253	0.447638	0.510647
FBgn0033590	0.478102	1.30074
FBgn0050021	0.965262	0.870391
FBgn0033582	0.693852	2.1055
FBgn0033581	0.626165	0.820134
FBgn0033579	0.433599	1.95465
FBgn0040765	0.79676	0.835457
FBgn0033574	4.67152	0.807406
FBgn0033571	0.637159	0.833712
FBgn0033751	0.589959	0.81269
FBgn0033740	0.448826	0.803094
FBgn0004581	0.606896	0.790792
FBgn0021895	0.624322	0.853216
FBgn0003401	0.793534	0.851876
FBgn0034909	0.920094	0.871533
FBgn0010278	0.618235	0.837715
FBgn0034906	0.466641	2.79578
FBgn0034903	0.599508	0.827731
FBgn0033413	0.624879	0.802033
FBgn0017558	0.626372	0.888566
FBgn0004360	0.490457	0.812408
FBgn0033422	0.433848	0.5107
FBgn0033428	0.627765	0.87528
FBgn0025286	0.653866	0.792692
FBgn0010342	0.770548	0.793325
FBgn0033434	0.606625	0.812204
FBgn0033437	0.762113	0.911326
FBgn0050340	0.654562	0.466632
FBgn0261016	0.428495	0.819431
FBgn0033429	0.645592	0.864692
FBgn0033427	0.824283	0.821389
FBgn0085436	0.618438	0.808489
FBgn0029092	0.649951	0.825817
FBgn0050177	3.73906	0.838589
FBgn0034907	1.03367	0.785557
FBgn0034908	0.794894	0.797959
FBgn0034478	0.951042	0.84787
FBgn0024234	0.636107	0.826637
FBgn0050051	0.672942	0.821333
FBgn0033739	0.637471	0.862737
FBgn0033742	0.495029	1.60087
FBgn0033750	0.776751	0.866619
FBgn0033572	0.541579	0.807057
FBgn0033573	0.41814	0.471321
FBgn0262817	0.520856	0.868487
FBgn0033578	0.446619	1.54325
FBgn0003396	0.655138	0.900121
FBgn0037084	0.678186	0.810252
FBgn0033584	0.625395	0.824024
FBgn0033594	0.491878	0.53272
FBgn0085254	0.574379	1.45644
FBgn0085256	0.703912	2.65665
FBgn0026386	0.427538	1.34835
FBgn0033598	0.481779	0.45502
FBgn0033599	3.32798	0.826539
FBgn0033602	0.561204	1.44333
FBgn0041174	0.628585	0.910744
FBgn0033616	0.724261	0.865898
FBgn0003382	0.460459	2.37753
FBgn0043470	3.60027	0.496624
FBgn0015001	0.708982	0.655069
FBgn0041241	0.483737	2.14832
FBgn0033627	1.01539	2.39211
FBgn0033628	0.49039	2.8297
FBgn0033633	3.64866	0.870851
FBgn0260499	0.448616	0.554676
FBgn0000581	0.622281	0.802456
FBgn0001269	0.450962	1.31577
FBgn0003074	0.616476	0.786373
FBgn0033344	1.00975	0.78198
FBgn0033342	0.624446	0.861696
FBgn0033341	0.666969	0.825457
FBgn0027513	0.698104	0.813121
FBgn0033337	0.780794	0.841372
FBgn0086784	0.630469	0.821715
FBgn0040777	0.668327	0.833569
FBgn0050355	0.800563	0.842418
FBgn0033317	0.633212	0.846565
FBgn0033308	0.625588	1.98514
FBgn0259226	0.457418	1.44977
FBgn0002571	3.55063	0.497175
FBgn0002570	3.51585	2.44717
FBgn0033292	0.54371	2.50582
FBgn0033289	0.453252	0.66363
FBgn0033286	0.6933	0.803002
FBgn0033285	0.82468	0.790378
FBgn0250827	1.09658	0.798342
FBgn0050364	0.667102	0.824925
FBgn0050365	0.807876	0.856719
FBgn0050371	0.55197	2.98406
FBgn0050376	0.705718	0.828111
FBgn0033280	3.79446	0.803894
FBgn0010109	0.412963	2.18941
FBgn0033275	0.393825	0.471346
FBgn0266711	0.654193	0.822577
FBgn0020440	0.656324	0.817051
FBgn0261439	0.665854	0.751217
FBgn0034438	0.463924	0.83043
FBgn0034713	1.00723	0.845339
FBgn0025186	0.656282	0.844066
FBgn0020307	0.658704	0.501295
FBgn0034717	0.725566	2.30534
FBgn0259878	3.57085	0.848282
FBgn0001187	0.761456	0.804663
FBgn0034001	0.6818	0.824953
FBgn0033999	3.56349	2.05013
FBgn0033998	0.626417	0.83138
FBgn0033995	0.62654	0.847833
FBgn0262954	0.685237	0.799979
FBgn0033990	0.94558	0.855781
FBgn0033989	0.661269	0.805267
FBgn0261854	0.629379	0.816976
FBgn0033983	0.643824	0.799455
FBgn0027596	0.61302	0.80813
FBgn0033690	0.717281	0.792
FBgn0014184	0.662785	0.819847
FBgn0085261	3.79621	2.90193
FBgn0033688	0.68841	0.854205
FBgn0027504	0.702351	0.859168
FBgn0033685	3.87278	0.86195
FBgn0086677	0.439289	0.434637
FBgn0033679	0.660542	0.825133
FBgn0259985	0.703802	0.791631
FBgn0267728	0.433324	0.780892
FBgn0004839	0.485721	2.12252
FBgn0040465	0.441573	0.886033
FBgn0003044	0.865138	0.830261
FBgn0034307	0.453497	0.827411
FBgn0034308	0.708938	0.828194
FBgn0034098	0.45204	0.860524
FBgn0034096	0.415404	1.27402
FBgn0034093	0.964375	0.830893
FBgn0034092	0.467347	0.476615
FBgn0034519	3.96618	0.937077
FBgn0034518	0.964953	0.969611
FBgn0034517	3.52323	2.71022
FBgn0050148	3.77378	2.25471
FBgn0034515	0.780734	1.94187
FBgn0034514	0.426056	2.26549
FBgn0034510	0.819899	0.795717
FBgn0034507	0.472029	2.33672
FBgn0034503	0.599563	0.845881
FBgn0034501	0.640135	0.829967
FBgn0034500	0.767785	0.837145
FBgn0034497	0.830811	0.848041
FBgn0034496	0.671331	0.85658
FBgn0034494	0.885626	0.831341
FBgn0033124	0.620661	1.46976
FBgn0029507	0.64234	0.798799
FBgn0033128	0.719148	0.813169
FBgn0033129	0.470025	2.51592
FBgn0033130	0.706429	0.806938
FBgn0033132	3.82772	0.933516
FBgn0033133	3.88037	1.01433
FBgn0033134	0.667548	0.823622
FBgn0016032	0.435934	0.814257
FBgn0033135	0.481621	0.526136
FBgn0033140	0.459016	1.51322
FBgn0263934	0.501772	0.758082
FBgn0024294	3.93701	2.11369
FBgn0003090	4.05895	0.730548
FBgn0033153	0.779871	0.850721
FBgn0260991	0.667479	0.807531
FBgn0033158	3.18311	0.480223
FBgn0033377	0.646759	0.788607
FBgn0033375	0.659236	0.83944
FBgn0033374	0.549705	0.883089
FBgn0033373	0.797743	0.809403
FBgn0033369	0.800811	0.836974
FBgn0033368	0.401517	2.90294
FBgn0033366	0.668108	2.5888
FBgn0033365	0.434964	0.517867
FBgn0033363	0.435787	0.547612
FBgn0033362	0.449003	0.503977
FBgn0265011	0.428533	0.467852
FBgn0033359	0.488812	0.459199
FBgn0027607	0.572371	0.801852
FBgn0033354	0.462144	0.886637
FBgn0033351	0.577986	0.782743
FBgn0050291	0.643177	0.821646
FBgn0034569	0.583341	0.837046
FBgn0034565	0.468939	0.617743
FBgn0034563	0.640532	2.18805
FBgn0008636	0.436543	2.76449
FBgn0015524	0.397888	2.41222
FBgn0040653	0.695484	0.86837
FBgn0034552	0.431273	0.656483
FBgn0016984	0.698361	0.829444
FBgn0011674	0.665498	0.983509
FBgn0263848	0.395608	0.445705
FBgn0034546	3.74254	0.81151
FBgn0041240	3.1769	0.453486
FBgn0000615	0.755459	0.829614
FBgn0034542	0.643334	0.814009
FBgn0034539	0.503384	0.498968
FBgn0061362	0.644666	0.816933
FBgn0250850	0.657926	0.817275
FBgn0034530	0.370192	1.92298
FBgn0034528	0.624103	0.83025
FBgn0050147	0.656482	0.919316
FBgn0028622	0.704942	0.954091
FBgn0034521	0.604371	0.854538
FBgn0034091	0.651893	0.81945
FBgn0015295	0.700201	0.806047
FBgn0262166	0.653264	0.806263
FBgn0050118	0.660555	0.796591
FBgn0013983	0.631919	0.829488
FBgn0034331	0.633965	0.83407
FBgn0034327	0.736096	0.821687
FBgn0266420	0.676271	0.806973
FBgn0053958	0.449861	1.29765
FBgn0034315	0.674285	0.790292
FBgn0034313	0.627493	0.832398
FBgn0027836	0.666158	0.813826
FBgn0050011	0.628686	0.828069
FBgn0033490	0.468439	0.844161
FBgn0033491	0.425585	0.955601
FBgn0005619	4.61654	0.604953
FBgn0033502	0.441294	0.530354
FBgn0033507	0.634072	0.80167
FBgn0026403	0.634501	2.0538
FBgn0041242	3.71095	1.35847
FBgn0023214	0.619276	0.89515
FBgn0259202	3.56387	0.830121
FBgn0034372	0.570127	0.827814
FBgn0034371	0.644181	0.784597
FBgn0003891	0.617727	0.818816
FBgn0085426	0.463921	1.01009
FBgn0034611	0.615439	0.822274
FBgn0016726	0.619806	0.819106
FBgn0261554	0.607528	0.816923
FBgn0034618	3.77554	0.793527
FBgn0020306	0.640331	0.849697
FBgn0034622	0.43272	0.589984
FBgn0034629	4.63694	3.1255
FBgn0026369	0.658601	0.810933
FBgn0043070	0.616008	0.817711
FBgn0028434	0.80153	0.837406
FBgn0033973	0.857271	0.840244
FBgn0033692	0.631598	0.811711
FBgn0033693	0.648661	0.844715
FBgn0033701	0.765656	0.840936
FBgn0033703	0.434485	0.436122
FBgn0033705	3.68366	0.829855
FBgn0000253	0.615963	0.844827
FBgn0261611	0.541932	2.11242
FBgn0033710	3.92473	0.855265
FBgn0050203	0.4064	0.537743
FBgn0050046	0.635897	2.09493
FBgn0264560	0.566831	0.818058
FBgn0266111	4.59863	0.821185
FBgn0050042	0.844359	1.63898
FBgn0033725	0.417886	2.40154
FBgn0033728	3.88253	2.27662
FBgn0033729	3.20422	1.33562
FBgn0033730	3.26238	0.51121
FBgn0050050	3.03906	0.439367
FBgn0053627	0.441154	0.51755
FBgn0033731	0.417396	0.48307
FBgn0033732	3.00207	0.539606
FBgn0033734	0.655974	0.812045
FBgn0034919	0.624676	0.84645
FBgn0011236	0.689496	0.993254
FBgn0020372	3.18425	0.866144
FBgn0262619	0.982657	0.827325
FBgn0034924	0.666551	0.868179
FBgn0263667	0.64687	0.803991
FBgn0034928	3.69699	3.25273
FBgn0261794	0.758048	0.832242
FBgn0034931	3.55888	2.88852
FBgn0023477	0.668133	0.791666
FBgn0001123	0.6518	0.8386
FBgn0034936	0.609369	0.837508
FBgn0034939	0.638228	0.827299
FBgn0029105	0.464743	2.23331
FBgn0034943	0.475796	2.56777
FBgn0020764	0.631629	0.833002
FBgn0003008	0.681182	0.793564
FBgn0034946	0.641947	0.837823
FBgn0002791	0.673346	0.801815
FBgn0005612	0.631705	0.8105
FBgn0034950	0.430308	1.4047
FBgn0034957	3.71403	0.794689
FBgn0034959	0.617938	0.802442
FBgn0011695	0.658291	0.811929
FBgn0034961	0.645871	0.856415
FBgn0033915	0.663783	0.817837
FBgn0261276	0.671753	0.840178
FBgn0033912	0.637164	0.880186
FBgn0033911	0.404034	0.512638
FBgn0033907	0.660083	0.836342
FBgn0033902	0.631385	0.834088
FBgn0033900	0.650145	0.85973
FBgn0040751	0.623511	0.817591
FBgn0033897	0.599755	0.836183
FBgn0040752	0.648856	0.830564
FBgn0033485	0.570591	0.820176
FBgn0028560	3.99232	0.810651
FBgn0033482	0.598622	0.823594
FBgn0013435	0.69572	0.847272
FBgn0033479	0.707204	0.802514
FBgn0263260	0.617252	0.825354
FBgn0033476	0.586342	0.804963
FBgn0033473	0.639113	0.857313
FBgn0033774	3.23197	1.90104
FBgn0003326	0.435025	1.41118
FBgn0040755	0.477414	0.846666
FBgn0002069	0.639846	0.839839
FBgn0003975	0.416232	1.5329
FBgn0010488	0.646423	0.845115
FBgn0033781	0.610838	0.800122
FBgn0033782	0.903511	0.865267
FBgn0033785	3.59343	0.854806
FBgn0033787	0.879386	0.783955
FBgn0265623	0.752273	0.814829
FBgn0259876	0.76005	0.855684
FBgn0020391	0.560509	2.19836
FBgn0034368	0.630043	0.804925
FBgn0034366	0.687228	0.833113
FBgn0034364	0.824991	2.12941
FBgn0261587	3.73947	0.793113
FBgn0050115	0.661776	0.811497
FBgn0028496	3.87916	0.889959
FBgn0034352	0.752598	0.831333
FBgn0261119	0.623733	0.799817
FBgn0033388	0.527363	1.78159
FBgn0033387	1.01788	0.830644
FBgn0086656	0.629746	0.829997
FBgn0027561	0.648743	0.809933
FBgn0033379	0.635276	0.776482
FBgn0033169	0.627121	0.841683
FBgn0033170	0.922358	0.866025
FBgn0033174	0.760922	0.797696
FBgn0033812	0.648056	0.824492
FBgn0043010	0.666036	0.843647
FBgn0033810	0.665292	0.815192
FBgn0085264	0.936682	0.799572
FBgn0085344	0.691893	0.831054
FBgn0005654	3.89493	0.813977
FBgn0004367	0.435858	0.834444
FBgn0034601	0.785264	0.831984
FBgn0261067	0.613418	0.818088
FBgn0034598	0.615315	0.80261
FBgn0050389	0.620163	0.808769
FBgn0034595	0.824756	0.832253
FBgn0034592	0.922643	0.830375
FBgn0034590	0.647024	0.830427
FBgn0020312	0.611849	0.803722
FBgn0034585	0.61428	0.778975
FBgn0034583	0.626377	0.808179
FBgn0034578	0.701493	0.836551
FBgn0003391	0.749797	0.839772
FBgn0034573	0.624886	0.822336
FBgn0033348	0.663393	0.920959
FBgn0035035	0.650471	0.810268
FBgn0259707	0.813603	2.15814
FBgn0035039	0.777524	0.858107
FBgn0015040	0.676692	2.18604
FBgn0035042	0.635422	0.973308
FBgn0035044	0.611964	0.816062
FBgn0035046	0.611466	0.822593
FBgn0034032	0.639999	0.859175
FBgn0034753	0.63672	0.817022
FBgn0040091	0.672049	0.831048
FBgn0261596	0.650336	0.826887
FBgn0034750	0.670926	0.818706
FBgn0019949	0.602851	0.836795
FBgn0034748	0.659251	0.856313
FBgn0034745	0.868838	0.818991
FBgn0030700	0.924998	0.864333
FBgn0260866	0.60613	0.881039
FBgn0003175	0.623938	0.860241
FBgn0266432	0.47131	0.827834
FBgn0034729	0.807624	0.959512
FBgn0034727	0.624191	0.787477
FBgn0022986	0.636727	0.852976
FBgn0034724	0.758399	0.819225
FBgn0034720	0.628306	0.936202
FBgn0004698	0.685674	0.834368
FBgn0013750	0.658017	0.803919
FBgn0034012	0.436516	1.85592
FBgn0034013	0.463505	0.869199
FBgn0026370	0.653773	0.819564
FBgn0263980	0.477181	2.13104
FBgn0034025	0.586765	0.77232
FBgn0034086	0.641158	0.843404
FBgn0034085	3.84628	2.13892
FBgn0034084	0.62163	0.803415
FBgn0037254	0.719793	0.780687
FBgn0034081	0.678763	0.789056
FBgn0029175	0.613571	0.845848
FBgn0011241	0.604491	0.813361
FBgn0040660	0.644808	0.840045
FBgn0034854	0.68468	0.849911
FBgn0034858	0.631859	0.824669
FBgn0264339	3.88947	1.69406
FBgn0034869	0.555667	0.802974
FBgn0261786	0.76736	0.779246
FBgn0041234	0.436254	0.551118
FBgn0050185	0.684621	0.827844
FBgn0034877	0.650671	0.820062
FBgn0050184	3.89518	0.83272
FBgn0015903	0.460079	0.831345
FBgn0266377	0.659052	0.811677
FBgn0034887	3.89873	0.95447
FBgn0262728	1.0167	1.78912
FBgn0034893	0.638444	0.788882
FBgn0013548	1.00373	0.891804
FBgn0002174	0.637748	0.82549
FBgn0034897	0.749828	0.852519
FBgn0033412	0.535726	1.54872
FBgn0016078	0.605831	0.833625
FBgn0053774	0.657411	0.830615
FBgn0028473	0.635513	0.835676
FBgn0033408	0.492143	1.34681
FBgn0033405	0.450916	2.38245
FBgn0020621	0.633803	0.836388
FBgn0010114	0.440621	2.3743
FBgn0033392	0.897992	0.902227
FBgn0011227	0.678111	0.823782
FBgn0026619	0.658475	0.795282
FBgn0033773	0.499319	2.72468
FBgn0050053	0.459831	0.453605
FBgn0013756	0.641706	0.798513
FBgn0085259	0.780094	0.831499
FBgn0262812	3.80228	0.830329
FBgn0260932	0.550622	0.921547
FBgn0033665	0.63799	0.838581
FBgn0033668	0.661181	1.79786
FBgn0026573	0.644695	0.792223
FBgn0085260	0.761728	2.26594
FBgn0002891	1.01731	1.00468
FBgn0085257	0.59181	0.86246
FBgn0033640	3.39205	0.44934
FBgn0050101	0.42031	0.523596
FBgn0022029	0.629695	0.815354
FBgn0034215	0.607093	0.792133
FBgn0034218	0.465179	2.27243
FBgn0024196	0.621617	0.84131
FBgn0028953	0.597802	0.813263
FBgn0022987	0.847728	0.85235
FBgn0283508	0.442739	0.555574
FBgn0085222	0.449476	1.29877
FBgn0034230	0.561622	0.828991
FBgn0015602	0.641735	0.83139
FBgn0033968	0.459557	1.44009
FBgn0033970	3.24441	2.34199
FBgn0034850	0.72294	0.82486
FBgn0085452	0.690389	0.82537
FBgn0085453	0.588056	0.852388
FBgn0027580	0.613593	0.803503
FBgn0023180	0.657579	0.854669
FBgn0033108	0.461345	1.60883
FBgn0033113	0.770815	0.838356
FBgn0033115	4.10134	0.633529
FBgn0050158	0.457908	0.558755
FBgn0033117	0.644885	0.864692
FBgn0053348	0.489196	0.50522
FBgn0033122	0.645336	0.819582
FBgn0050159	0.648692	0.83185
FBgn0029508	0.572223	0.814471
FBgn0025720	0.694816	0.830213
FBgn0034490	0.721756	0.886419
FBgn0034488	0.608805	0.804338
FBgn0034486	0.453703	0.677513
FBgn0034474	0.700087	2.24825
FBgn0034473	3.26016	0.518367
FBgn0046879	0.471904	1.52062
FBgn0046880	0.446375	0.458882
FBgn0034467	3.84049	0.779253
FBgn0040730	0.479911	0.495187
FBgn0015949	0.646729	0.819416
FBgn0034462	0.407047	1.46158
FBgn0003435	0.644716	0.811763
FBgn0034458	0.386097	0.445184
FBgn0040732	0.690526	0.824564
FBgn0261456	0.618158	0.83612
FBgn0034452	3.9453	0.95116
FBgn0264294	0.632258	0.840623
FBgn0033190	0.485543	0.793853
FBgn0033192	0.467076	1.83626
FBgn0261385	3.77925	0.809896
FBgn0263077	0.664149	0.848591
FBgn0050491	0.688076	0.82847
FBgn0050495	3.3305	2.12321
FBgn0033209	0.655869	0.812141
FBgn0050496	0.65002	0.824064
FBgn0050493	0.676674	0.770154
FBgn0003520	0.782274	0.851202
FBgn0034301	0.455707	0.481612
FBgn0034299	0.645911	0.81414
FBgn0034293	3.49364	0.45847
FBgn0034290	0.816363	0.962552
FBgn0034286	0.522695	0.465661
FBgn0034283	0.413994	0.463479
FBgn0283437	0.988124	0.886078
FBgn0034282	0.625741	0.848507
FBgn0003701	0.438125	0.808877
FBgn0250851	0.59714	2.06096
FBgn0028741	0.622914	0.798406
FBgn0028740	3.09595	0.517626
FBgn0034279	0.426102	1.6732
FBgn0034278	0.961694	0.844127
FBgn0034277	0.638541	0.824111
FBgn0034269	0.644248	0.82486
FBgn0034265	0.620387	0.811539
FBgn0028494	0.684523	0.825584
FBgn0027872	0.699431	0.803926
FBgn0034262	0.541001	0.688003
FBgn0016059	0.685636	0.824326
FBgn0050106	3.72778	0.636239
FBgn0034253	4.49501	2.21554
FBgn0050105	0.919151	0.815826
FBgn0086358	0.596375	0.860955
FBgn0034705	0.877739	0.818807
FBgn0034703	0.769147	0.879492
FBgn0034246	0.631116	0.838315
FBgn0034245	0.593847	0.784829
FBgn0034243	0.602442	0.81211
FBgn0265974	1.02927	0.901782
FBgn0033943	3.11002	0.570778
FBgn0020257	0.639312	0.997091
FBgn0034641	0.678793	0.79889
FBgn0034643	0.580357	0.819704
FBgn0034644	0.578303	0.797556
FBgn0034645	0.632528	0.789931
FBgn0034650	0.619716	0.81709
FBgn0050263	0.471303	0.544637
FBgn0034654	0.641928	0.812535
FBgn0260222	0.721564	0.867229
FBgn0050290	0.618829	0.805714
FBgn0004362	0.619786	0.81747
FBgn0050398	3.78219	0.785576
FBgn0034657	0.943972	0.80094
FBgn0034658	0.811104	0.817905
FBgn0085233	0.977738	0.832599
FBgn0034666	0.469975	0.476509
FBgn0034667	0.51265	0.86364
FBgn0085397	3.27336	2.18606
FBgn0034674	0.653959	0.804066
FBgn0034681	0.785628	0.792664
FBgn0067102	0.750826	0.853941
FBgn0034694	0.714489	0.878642
FBgn0050281	0.616852	1.93438
FBgn0034430	0.608689	0.819717
FBgn0034425	0.657519	0.817529
FBgn0027590	0.62295	0.812399
FBgn0040666	0.655262	0.826336
FBgn0033461	0.808016	0.795364
FBgn0050417	0.691806	0.862516
FBgn0050412	0.887572	0.845144
FBgn0034840	0.778514	0.835866
FBgn0003009	0.480498	1.98334
FBgn0034837	3.57504	0.800574
FBgn0040063	0.586508	0.825108
FBgn0034834	0.686664	0.795432
FBgn0085400	0.44902	0.902319
FBgn0034826	3.7555	0.828684
FBgn0034825	0.848066	0.813157
FBgn0034824	3.73002	0.814043
FBgn0034822	1.02217	0.81565
FBgn0034821	0.423062	0.623784
FBgn0034062	0.712646	0.837176
FBgn0034061	0.65229	0.812128
FBgn0020236	0.644432	0.828571
FBgn0034058	0.648757	0.837192
FBgn0034057	0.557309	0.843587
FBgn0034052	0.529971	0.539388
FBgn0034051	0.654138	0.801203
[truncated: 6,661 more rows]
